# Supplementary material for: A systematic genetic screen identifies essential factors involved in nuclear size control
Source: PLoS Genet. 2019 Feb 13;15(2):e1007929. doi: 10.1371/journal.pgen.1007929 (PMC6391033; doi:10.1371/journal.pgen.1007929)
Supplement: S4 Table — Cell length, cell width, cell volume, nucleus volume and N/C ratio measurements for individual cells in populations of 60 mutants and wild type control screened by imaging NE marker and described in Table 1, S1 Table and Fig 2A. (XLSX) [file pgen.1007929.s005.xlsx]

## Sheet: Cell length (µm)
Cell	pcm1	SPAC1B3.09c	slp1	sad1	rps1601	nop9	rpl8	dfg10	pmo25	rpl701	SPAC11E3.02c	rpa49	sac3	red5	mcs6	spc24	erg11	usp101	ndc80	taf10	pci2	SPAPB1E7.01c	prp2	sec59	ned8	WT	mis17	sfc3	pss1	dys1	usp103	vph2	orc1	taf8	snf21	hem13	mis19	cut9	fol1	med7	nnf1	taf9	lcp5	sfc1	nop10	rrp6	smg1	uaf2	msl1
1	13.8078	9.25812	9.27557	8.85685	8.30468	10.1649	9.9975	6.18008	5.65781	9.51906	6.97094	10.1989	10.0131	11.0432	7.99918	6.97094	8.20176	8.78348	15.5708	12.5701	7.78837	8.96127	10.363	7.68681	15.5812	10.3697	7.8239	6.34887	7.70783	9.75648	11.7195	9.05301	11.612	9.80787	9.68336	6.38155	6.11901	8.40977	11.2547	10.0119	6.89426	10.8703	7.94701	7.83645	8.64891	6.13504	15.5767	10.325	17.8003
2	18.7016	7.69583	9.80845	9.45633	8.72407	9.27557	9.12991	6.24056	6.9018	9.29362	5.81892	10.3424	9.76062	12.5697	7.29734	11.3223	8.12532	10.3228	12.186	6.65546	7.98111	7.90107	7.88496	8.62281	9.04279	10.5086	5.32315	8.17636	7.80616	12.7073	8.93286	11.6973	12.0788	8.89721	9.72266	6.05159	6.30962	10.3558	9.42696	14.0344	6.26274	7.14774	7.65065	9.57716	8.85685	11.7652	9.70422	13.975	10.6821
3	17.909	9.24062	9.82023	10.9566	8.90694	9.67381	8.85424	10.1415	6.95102	12.8735	6.66587	9.7825	23.4135	11.5946	7.60824	9.89234	6.7989	10.4408	11.9596	7.11777	11.7195	9.49049	8.18696	6.97094	15.3315	9.82023	7.38862	9.44105	8.61209	10.8596	10.643	9.72563	13.7688	11.1867	9.3525	6.30962	7.85412	9.88825	7.41127	11.1147	6.97094	6.85729	6.72799	6.665	8.17283	8.91991	16.4542	11.5926	11.7431
4	24.4942	8.21303	9.15519	14.7287	8.94772	10.7505	8.53323	8.42693	5.91348	11.8005	7.75194	9.86426	17.4415	9.99461	7.68681	8.14876	9.90226	8.75053	9.23061	8.71015	12.1594	8.24042	7.52577	8.64824	15.2138	8.85685	19.1441	6.88084	10.8548	11.6597	6.80314	11.5346	8.7657	11.6388	7.66272	7.51117	9.1533	8.3719	9.20366	7.34784	7.00814	5.47828	10.0039	6.84041	11.8372	10.7425	13.9738	11.4678	12.37
5	18.9798	9.30294	9.78309	5.74597	8.69887	8.77163	10.2622	8.4331	6.30962	8.47275	6.36433	7.92662	9.76062	7.35413	6.78614	11.1598	8.07038	8.49522	14.4375	8.63018	8.61678	8.6869	8.66693	7.94701	22.5422	7.53191	5.95146	6.26827	7.93609	8.44405	8.71015	9.12674	10.5086	8.57982	8.46797	7.45557	7.53728	12.1399	8.42693	11.7012	8.53593	11.0772	8.77361	7.45557	6.81418	13.184	11.4456	11.9678	13.3793
6	12.1973	6.87748	12.6439	10.5487	9.51178	12.9161	8.65692	5.70156	6.64503	10.4325	9.5681	9.21307	10.496	14.6595	8.66693	10.75	8.89396	9.01014	12.2314	6.94853	9.1848	8.24112	7.75939	10.7742	11.6145	7.05416	12.2044	7.46332	8.16222	8.29633	17.7388	8.29911	9.6271	14.9522	8.68092	14.5681	9.93721	8.81566	8.63286	7.75939	7.3384	9.3525	9.48196	8.31719	11.6423	8.62482	9.79726	11.4077	16.6139
7	13.6969	8.51424	10.694	9.73454	8.43789	11.2171	11.9262	7.2025	6.49375	12.0285	10.0987	13.6741	18.1637	6.08587	8.11322	10.2328	8.24393	8.81893	14.3785	9.13307	10.858	6.88	8.05892	8.75185	21.9073	7.70783	7.31079	10.3312	7.21532	8.91473	8.97931	11.7308	14.8541	13.8779	11.8747	6.62849	7.59836	8.28866	9.06321	13.177	6.78699	6.60054	8.26912	5.8209	7.97676	7.53728	9.76121	10.2057	10.2402
8	12.0001	10.2419	11.06	9.68992	9.43676	6.45	7.461	5.7137	6.7938	9.96044	7.63931	14.4134	22.2325	7.10233	6.92103	8.68358	9.99981	16.694	15.1285	9.21307	6.88755	7.32264	10.0183	7.96516	22.8047	6.92771	7.98472	8.73069	7.11533	10.0067	10.0643	7.46719	10.5995	14.5205	6.6311	10.1193	10.4998	11.9823	6.23315	11.8406	6.15666	7.4136	7.71907	6.53897	8.17283	7.31711	11.2921	9.19235	10.2012
9	14.0677	12.2804	10.3914	9.43064	9.37471	8.50542	11.9097	11.4844	7.31316	9.27495	5.37285	9.74166	15.0596	6.64503	7.92881	7.46332	6.82773	12.4068	12.1227	6.79975	9.07086	13.9853	8.26912	7.91203	8.53593	8.2782	5.70156	8.31163	11.4668	11.8747	19.6819	6.24981	8.83137	13.089	8.72076	6.6372	8.62482	9.45144	10.0258	14.417	7.21532	5.67616	12.5793	9.95986	8.82352	14.7338	12.816	8.64423	12.8969
10	16.2357	9.56267	12.0448	12.4189	10.8548	8.9748	13.0978	6.36433	7.17114	16.1135	5.16112	9.59644	14.3942	10.8405	9.28491	9.8267	6.45	10.4164	7.67779	6.16885	12.4742	7.88569	11.5926	8.32206	8.815	6.34341	8.61074	7.60824	14.6283	7.0205	8.58992	8.92833	9.21307	10.7763	6.69614	6.44014	7.30051	6.91017	9.35003	8.28029	8.81893	7.75343	8.60604	6.68405	7.46332	6.56102	11.4909	8.27122	14.2457
11	17.8502	7.3808	12.8794	10.8915	10.9275	10.9423	11.4904	7.76683	7.63553	14.6996	6.45	10.8719	8.34424	7.22733	9.16276	9.10773	9.46244	9.78309	8.92509	7.31316	7.95282	9.35312	9.19046	6.92437	12.4031	7.9113	7.66951	7.12426	7.45557	6.86991	7.03448	10.1859	15.3469	10.6316	10.1033	8.81566	8.4331	7.70783	9.12991	10.4976	8.10824	7.71907	7.17356	6.64851	8.28866	13.4375	13.7474	14.7616	15.18
12	12.148	9.21307	14.4306	9.07086	9.3778	9.65587	9.56267	8.02731	8.60604	9.72088	8.28378	12.0342	7.55642	6.49464	8.40221	12.8281	8.79203	12.8937	9.60607	6.99494	9.06704	9.1848	13.7205	7.26003	12.2063	7.42451	6.99081	6.56102	9.99808	10.4341	13.4392	7.74299	20.87	9.01014	8.28866	8.50066	11.213	8.71811	7.7258	7.17678	7.63931	6.73829	9.00052	6.23593	13.2718	9.40241	14.417	13.4894	12.1165
13	18.3696	12.2969	8.40496	9.46244	8.48093	12.0001	7.56864	8.36637	6.56102	8.29493	8.22217	12.6288	9.82964	8.16505	6.95102	9.45267	5.74195	9.83434	9.43064	6.36069	6.46789	7.56864	13.3681	7.45092	18.0386	11.9673	10.7683	8.84706	7.19608	10.794	8.00135	10.8362	10.5438	11.3207	8.17636	11.0406	9.55299	9.11724	8.17283	7.00814	8.70684	5.12517	11.6502	7.75939	10.9929	7.3557	8.07682	11.4562	17.5222
14	13.2225	10.1073	10.7951	8.00135	8.56904	7.74075	7.6808	9.73454	7.8475	14.4246	8.78348	12.1774	13.5454	6.38155	7.548	10.7004	8.14876	7.74075	11.9755	6.53013	6.4509	7.75864	13.9257	8.69887	24.8606	7.10802	8.18766	9.82023	7.02955	8.07038	9.43064	9.57897	18.6053	10.339	7.52884	7.548	12.9545	8.3912	9.73988	10.8804	6.30962	5.44018	11.6913	8.13882	7.8143	8.05031	15.7853	10.6376	15.4908
15	17.6814	12.7581	13.3875	9.88182	12.7794	14.8848	10.1073	9.66365	7.92079	12.6073	8.50542	13.1524	9.96508	11.6859	9.29362	9.03	8.65625	9.05364	13.4856	6.50797	8.56229	7.09174	11.8981	8.96643	6.73056	7.6014	9.76121	7.09826	10.3914	7.93609	6.83281	8.97094	13.7944	11.2875	8.02299	8.51899	7.40503	8.73995	8.46797	8.34424	9.66365	9.89234	12.7314	6.96348	6.7938	7.10558	13.6148	8.34424	10.0752
16	13.7617	9.4386	12.4816	11.4784	11.672	7.68757	9.25499	6.68664	7.11533	9.66125	7.57398	9.04279	10.4208	9.02296	10.2266	9.68515	10.4364	14.5161	12.4412	8.83857	8.6	7.3612	8.18696	8.67759	12.6453	7.52577	6.92103	9.89234	8.68092	7.68681	9.33457	8.17	10.2492	10.2492	8.66493	7.0205	8.74194	9.07341	6.45358	13.9936	10.502	6.92353	10.3379	6.50708	9.48988	9.91101	20.1622	14.9715	18.346
17	28.3052	13.8712	7.52807	11.9717	10.7226	12.2314	8.63487	6.64851	6.38698	9.14761	5.59413	9.65467	8.51357	8.07038	8.41664	7.08685	7.69207	11.8279	7.45557	7.68681	9.47099	7.9579	9.23249	6.665	13.2404	9.33457	26.5214	7.61127	10.339	7.02955	7.7258	10.1649	13.7146	8.47002	10.4458	7.69583	7.93245	8.71015	7.26719	12.9612	8.39602	6.94021	6.06685	8.84706	7.69207	7.69583	8.71015	9.65407	15.237
18	12.5462	7.79356	9.88182	11.7071	8.17636	9.53362	8.88161	7.7258	7.2033	10.1859	6.69614	10.5355	12.2272	6.30962	8.26912	10.2486	10.2571	10.1239	7.80098	7.18563	11.8274	11.9344	12.5075	11.0312	12.9862	7.58694	6.46432	5.62812	7.4579	10.1375	7.92079	10.0626	6.28025	11.6005	7.20811	12.6362	10.221	11.1743	6.60054	8.046	10.0482	9.28491	8.50338	10.2215	7.84824	9.6253	12.938	7.9113	9.06704
19	11.5105	13.2753	10.7693	9.04598	12.0865	8.83137	6.05827	8.40977	6.38698	10.1512	6.22108	10.2351	12.1056	9.26747	7.53498	8.66493	4.33304	9.45267	17.5962	7.59075	5.41838	13.4323	12.7327	4.38695	13.2622	9.17788	6.45	10.2757	6.23222	10.3222	8.7657	10.7312	13.9998	13.6741	9.19046	7.00814	8.36568	8.30259	9.76358	11.5406	9.10456	7.42606	7.9186	6.78954	6.75251	9.96044	12.8484	8.06895	10.2886
20	10.329	9.3778	13.9804	6.94686	10.4629	15.2695	10.5728	8.44953	5.84072	9.81081	7.09581	8.98703	6.08663	7.78837	8.29424	11.2757	3.60566	8.06895	13.0443	10.1603	7.5465	7.8835	11.0991	3.37995	17.2165	6.46432	12.027	8.97866	10.1944	7.88936	12.5075	13.3391	21.0156	9.39134	7.86515	8.48365	6.53013	9.25062	10.9987	14.401	7.58694	10.4031	11.0621	7.34312	6.66445	7.78763	10.6923	12.6362	15.1373
21	17.0006	13.5544	7.30526	10.6577	6.93354	15.8784	9.21871	8.93286	6.6728	11.3003	6.71681	10.2176	6.69714	7.18644	6.69096	14.7498	5.2241	9.35003	8.66693	5.66495	6.39592	12.1532	10.2012	3.72149	11.7071	9.80845	6.29862	8.11322	6.16885	10.6967	13.5339	10.75	8.77558	8.94384	9.36238	9.27371	7.67779	8.59261	6.68405	14.5125	8.26702	8.87575	9.29797	6.93354	6.34104	7.74075	14.4746	9.09948	8.83857
22	18.018	10.6468	8.83137	10.1415	7.46332	11.8426	12.9398	10.75	6.24981	8.44063	7.96153	10.7296	7.98811	8.31928	6.53013	12.04	4.79387	8.82548	15.934	9.42328	6.47061	11.6502	12.561	4.08443	12.4412	7.6014	11.0897	7.98472	11.6834	7.89375	10.4723	12.6923	12.8735	14.1904	8.58992	9.10456	11.747	7.6446	8.046	15.8171	10.1101	7.56177	10.4098	6.92771	5.17972	5.62709	9.28491	11.9909	9.72563
23	23.0945	11.2644	9.41653	7.31316	8.06322	9.50388	11.8562	9.46244	5.96213	7.82612	6.93104	9.12674	5.75353	6.77591	6.93104	12.2385	5.03761	7.97676	11.2388	5.77906	3.98963	9.75648	13.2413	3.83219	17.082	6.67886	9.07659	7.04269	10.0385	12.7848	10.2582	11.2808	9.36238	9.48745	10.3379	6.57774	10.3853	9.35806	7.38862	12.2498	9.03128	6.73829	7.63931	6.77932	4.96441	5.44337	12.1945	10.9296	14.665
24	12.041	9.07341	10.5728	7.0205	8.30259	11.6641	8.41321	6.92353	6.7039	10.0706	9.07086	9.25812	7.87323	6.92103	6.32882	8.22217	4.95644	8.28866	11.8475	7.31711	5.93856	10.2215	12.3227	3.04861	13.944	6.94769	10.9908	8.07682	8.24042	9.49475	9.60186	13.4697	8.32206	11.7883	8.09754	9.04023	10.4899	8.73665	8.78743	10.6729	6.83703	10.9766	7.93609	6.00943	5.45054	7.44549	8.4925	15.6057	11.8235
25	12.5743	14.584	10.0643	11.884	8.81762	9.25499	10.0229	8.72407	7.14774	9.82552	6.01424	8.18696	6.5129	6.60054	5.92031	7.48574	6.04651	7.40503	8.17636	6.43026	5.70707	10.5547	10.841	3.49135	8.81566	6.47236	5.48145	6.83281	9.61509	6.93354	15.1457	6.45358	7.75492	10.5793	8.26632	6.12844	7.2033	8.19542	7.20811	11.3386	7.94701	7.42295	10.6561	9.20052	4.15262	6.57774	14.7475	8.22709	10.974
26	22.4891	7.69808	10.984	13.6538	13.8471	8.24393	11.9073	8.17071	6.86823	7.31079	7.525	8.30259	6.58184	6.08871	7.548	9.89058	5.62002	9.8061	9.6277	6.82688	3.9382	7.5503	10.3379	4.69567	16.8789	7.31079	8.47002	7.548	12.0678	7.66574	13.8153	11.3452	9.10773	11.1074	8.12532	10.2057	8.32761	10.459	6.75285	8.52577	7.19287	9.31846	8.29145	10.4998	6.85644	10.6403	11.5631	8.0854	8.8209
27	15.0765	6.92353	11.6661	7.03694	9.23061	9.77541	8.49522	7.58999	7.54953	9.05173	6.11523	12.9358	10.0628	7.43928	7.96153	7.7698	6.04031	9.1071	8.90889	6.37521	6.21781	8.00135	9.03576	8.21407	8.93286	8.51696	11.9982	7.04679	6.44014	13.5134	7.89375	6.34614	15.3364	8.87575	7.548	5.889	9.48196	8.2782	6.71681	15.2835	9.27869	9.00052	7.35413	8.46524	6.22483	11.6344	11.3207	10.2441	14.4818
28	9.54089	8.63018	12.0678	11.8825	9.58861	10.5514	8.74987	7.13479	7.46719	12.4719	9.21307	8.53526	4.11639	6.22108	12.0285	9.58922	6.0702	7.53728	20.6515	8.37397	5.51088	8.47002	8.94255	4.30269	18.2297	8.49318	11.3955	6.89426	7.42606	8.10895	8.91991	6.66327	6.6311	11.3523	10.0626	7.54417	8.42144	7.56864	7.548	7.33683	9.21558	6.24981	8.76834	7.35413	7.25274	9.57293	17.5712	12.2913	10.0344
29	9.78781	8.89721	15.9278	8.92509	8.41046	9.32032	9.35806	7.08685	7.20571	8.9748	8.71015	8.34424	6.49659	7.15663	10.7934	10.9566	4.80298	10.8724	13.8508	8.05892	7.34309	9.3667	12.7287	4.70496	18.0987	7.11533	9.46244	8.30259	10.4624	9.21307	9.16843	9.54755	10.3781	11.9325	6.43026	7.18563	6.18008	9.04598	8.71015	12.3569	12.0979	7.32264	9.79254	10.204	6.05785	8.79794	17.0955	10.2441	11.0725
30	14.3463	8.47684	9.46244	11.7071	10.1415	9.1533	8.05676	9.52634	7.97314	10.6599	10.016	11.1246	5.91328	10.062	5.61166	9.80374	4.92782	9.59825	10.2351	10.7784	4.9732	6.94021	11.7588	4.13253	9.80787	8.96127	12.0707	7.52577	7.24729	9.1375	12.5738	9.14761	15.653	11.5946	7.97676	11.511	8.44405	10.4413	8.08183	8.49862	5.92129	7.8239	10.9402	5.99114	5.6749	11.5105	7.94701	12.2913	15.9104
31	12.9358	8.77558	10.5355	11.6224	10.8915	9.2137	8.33385	9.68037	6.89342	10.4624	7.34863	10.642	5.10203	9.07086	8.41664	7.78541	5.31333	15.4815	9.98593	7.76683	6.20542	11.2921	9.55541	4.24379	10.3613	7.92662	12.5669	9.76121	8.2299	10.0258	16.0092	15.265	9.28056	8.44405	7.19287	8.39602	7.90692	11.5406	7.17356	11.7961	6.70735	6.96348	13.0093	9.30294	8.12444	8.94255	9.99808	8.26912	16.8281
32	18.0424	7.56177	10.174	7.6514	9.98593	13.0443	8.57443	13.1612	6.235	9.34756	6.44373	11.5746	7.03316	7.15663	6.60753	12.1022	3.89838	9.97378	11.0312	9.14761	5.52031	9.57716	9.18355	3.25964	18.4515	6.7938	16.6573	8.98124	9.32775	9.245	7.45092	7.92881	7.96153	11.8592	8.02731	6.46789	7.66574	8.28029	7.6014	14.7475	7.68305	10.1671	8.67026	7.63931	6.80804	8.71015	8.05748	8.75185	10.3379
33	10.7843	9.48074	8.17636	10.642	10.2328	12.2158	7.83866	9.12168	6.88084	10.1313	7.35806	8.97866	6.08663	11.0406	8.84641	6.96348	4.8375	9.45633	10.3563	5.84567	4.38647	9.24312	9.6253	4.70894	14.3185	10.334	11.8484	12.7218	7.52577	8.18766	8.55959	8.71281	10.0298	10.0396	9.46611	5.33724	9.66125	10.1632	7.65065	11.3263	9.41408	6.04395	8.56229	7.70783	9.53313	7.60748	9.04662	9.54997	10.9042
34	23.9645	8.71015	10.7296	10.0672	9.84139	10.8447	8.10824	7.84824	7.31711	8.02299	7.85044	7.65971	6.98508	12.5089	7.75864	9.22811	4.65116	8.26702	15.0027	6.82942	5.54437	8.19613	9.9558	4.27115	14.1394	10.2148	7.99051	9.30729	6.85644	9.77541	9.01527	8.14876	11.0218	9.59644	9.0018	5.9125	8.46797	10.2012	6.77932	15.6522	7.82612	9.89	10.2774	9.45267	4.15262	8.60672	17.5624	11.9755	17.0013
35	9.99808	9.65467	10.4629	10.6864	9.90226	16.2595	9.77245	6.91017	7.46332	8.66693	5.50879	9.36238	7.51556	7.92079	9.13307	5.78905	4.86494	9.47526	13.8019	6.91769	6.5869	9.10456	9.70184	6.03859	9.44533	10.0442	10.2774	6.32699	7.42295	8.49318	9.96044	7.20972	14.7964	8.24393	7.11858	6.49019	9.0613	8.75779	8.87575	9.93721	7.955	5.96213	8.22919	8.11322	6.82147	9.37471	14.1757	11.4077	12.9946
36	18.6025	9.34446	8.13172	12.3006	15.5385	11.2053	9.80551	7.69358	6.41407	6.18849	8.96901	11.8274	16.6345	7.10558	6.99494	5.88507	5.60668	12.5149	14.4758	6.20341	5.72562	10.1193	12.6069	5.02024	14.2311	9.4655	7.4579	9.18355	8.60873	9.33457	9.72088	8.64624	9.51906	8.26702	9.3667	5.82983	7.43695	12.1708	9.01014	11.3345	7.79356	9.32714	6.9018	6.68318	4.07934	8.42693	15.0998	15.6522	13.2089
37	14.5205	9.27869	10.2672	15.3661	10.3474	9.24375	10.8148	7.63931	7.8069	8.94837	6.10577	9.25499	6.13293	5.375	8.53526	8.05748	3.55745	10.9148	18.5652	9.56992	7.68525	11.0495	9.27557	4.56904	12.1094	7.8835	11.1162	8.82286	5.73692	9.25062	13.9178	7.00814	6.73486	9.19235	6.58914	7.43928	7.36434	11.2032	6.31328	10.1495	11.6839	8.2782	12.2851	6.61365	6.17316	8.89721	18.6967	9.40364	12.1964
38	24.9038	7.53498	13.0328	10.2148	8.89396	9.21307	11.4985	7.11533	6.96763	8.06895	8.42693	9.17788	11.082	7.61507	9.81317	7.6446	4.63369	8.37259	10.8196	10.564	7.68525	15.3194	7.5778	7.20843	13.5369	6.93771	7.85927	9.50935	7.74075	9.46	10.7763	7.955	8.90175	9.90926	7.89448	5.84072	10.0298	9.96566	9.54755	10.0298	7.69583	7.34863	9.51663	7.09174	4.82027	10.0027	9.75114	9.96044	14.849
39	12.2592	12.7091	12.7096	7.74299	10.2757	9.23061	12.8196	8.92833	6.60054	10.8148	7.66272	9.70184	16.8932	6.235	16.5553	9.1848	4.515	8.74458	10.187	7.63931	7.95968	8.36706	7.90545	7.70795	15.2123	8.96385	7.69207	5.9037	8.18696	7.85412	9.43064	7.27514	16.6094	10.8995	10.0775	7.89448	10.2328	9.58259	8.41664	9.89	8.81893	11.4294	7.61507	6.68664	5.99607	7.42995	11.267	13.8712	15.8576
40	21.0464	10.0206	12.6147	6.73829	10.8851	8.64423	7.38627	7.67402	6.77591	9.52938	10.817	9.89934	5.00945	7.50039	6.50708	9.02296	4.515	12.8843	8.65625	10.2897	7.98472	15.3909	11.3115	3.89678	9.03831	7.19046	9.61509	8.29424	6.34614	14.7592	14.4938	9.6277	9.9046	10.221	8.42693	8.74458	10.5547	10.6772	7.62568	10.7693	8.80779	9.04279	8.88811	7.53498	6.75066	10.8835	13.1563	7.9186	13.7129
41	18.963	10.4142	12.6288	11.1805	9.68992	12.5236	9.16276	8.31719	5.63632	8.80516	6.05159	9.79254	10.2352	10.6642	6.02096	11.9678	5.98322	10.7763	12.2969	7.04269	6.00405	9.6756	9.82023	5.89214	14.4006	8.60672	14.7467	7.7906	6.11239	8.70684	6.68923	7.05252	8.38569	12.633	7.29893	7.89155	13.1875	8.91926	10.643	10.5355	7.22493	7.89155	10.7312	6.78869	5.24199	8.64289	10.5881	9.90926	9.30729
42	18.0094	10.9471	7.85927	9.59825	11.9204	13.2019	9.43064	8.92509	6.45	11.2644	7.08685	7.74672	7.36205	8.18696	9.8455	10.6082	5.2408	13.2343	9.33457	7.84824	5.42912	10.3758	9.30294	5.56497	15.6618	6.60054	8.9225	6.74771	6.87496	8.8451	9.59825	13.2273	7.59836	9.83023	8.22779	8.6869	8.36292	7.66951	6.45	8.10895	7.49499	7.69207	9.60788	9.3778	5.87835	8.34909	13.0872	7.70708	10.0223
43	10.3853	10.1033	9.82964	7.22253	9.01014	11.436	12.7255	9.13813	6.14257	10.1961	8.02731	9.39134	13.2343	9.30294	6.00943	10.2937	5.28152	11.7701	11.1355	6.77932	4.17809	9.96044	7.52577	5.31881	7.53728	10.174	10.529	8.62415	6.87496	8.96385	10.946	8.90175	7.2025	10.2886	9.18292	7.525	7.53498	10.443	7.61734	18.2335	7.50963	6.69096	8.62482	9.36238	5.92347	6.84126	9.32714	14.087	11.6005
44	16.47	11.5581	11.2957	12.847	7.32264	6.26827	8.0804	6.82942	7.8143	7.461	9.28491	12.7925	5.48288	6.84717	6.66587	12.0884	4.32342	9.76121	13.9257	7.75343	3.37625	11.827	12.7884	6.56887	21.5218	7.41828	9.94128	9.33457	8.65358	12.7504	9.51481	9.65407	8.96385	9.44105	8.51696	6.45	9.89058	8.815	6.22108	10.1944	11.8981	6.73056	15.0181	9.05364	5.934	13.0328	11.436	13.372	11.2053
45	15.2745	8.32206	15.3092	7.26958	7.99051	10.0131	10.3898	6.51507	7.34863	12.0716	6.76909	9.55541	4.61615	9.12674	8.82548	9.1375	3.71701	9.15519	13.822	6.11523	5.85069	9.72325	8.73995	4.5265	14.3713	6.77932	19.0418	10.4629	6.07541	8.24042	10.5438	7.56253	17.5307	11.2115	11.4021	6.69355	10.4025	7.63326	9.28491	10.2176	7.75939	10.2689	9.10773	7.90107	5.94241	11.0991	10.7166	11.1105	12.5075
46	14.2846	12.4964	12.4816	7.70708	7.56024	8.98703	9.68515	6.10104	5.805	9.00244	14.1904	6.82773	4.72394	7.21132	7.9186	9.03256	5.4318	9.69648	11.511	6.78614	5.02645	8.73995	10.2886	4.44302	14.2485	7.9579	6.29862	9.53362	9.23061	8.94578	14.7655	9.01014	6.88336	9.00244	7.24808	6.78869	7.80023	7.76162	7.59836	9.91159	10.0482	10.6745	7.88496	7.22253	8.98775	8.36292	14.6803	10.4828	34.4445
47	21.0272	9.72623	12.4273	5.42635	11.9635	12.2913	13.3633	7.17356	7.00814	10.2571	10.3077	14.5157	12.3276	9.73454	9.05364	9.52452	5.1114	10.32	12.6453	8.26003	5.03761	9.76121	10.7096	5.53386	16.4443	9.36238	9.8267	10.4364	9.23499	14.7886	9.65647	8.94837	22.188	12.2082	8.05676	10.0901	9.80787	11.7076	7.31079	7.53498	6.67886	10.2328	8.13172	5.84072	6.54127	9.21307	12.622	11.1536	11.4198
48	26.5392	8.97931	13.8979	11.6502	13.5586	8.24042	9.44043	7.63477	6.97674	10.5875	7.42062	9.67381	7.69174	9.95812	7.02955	9.57293	5.21214	10.325	14.9614	6.76909	5.81789	8.2782	9.92033	3.79236	12.5089	8.45363	7.07216	8.68358	6.73228	8.59193	12.0884	11.4678	19.049	9.65407	7.63931	7.548	8.02731	8.60269	7.21132	10.3049	10.2599	12.9875	10.946	7.9186	6.13259	7.44549	14.6342	9.71315	17.8168
49	6.93354	9.19046	10.1983	8.38569	11.9058	12.9875	11.8279	7.18563	6.96348	8.57982	7.80098	13.3239	3.89998	9.37471	7.48805	11.6378	4.67614	9.40364	8.21514	7.28228	6.70924	12.3457	11.0495	4.20489	19.2158	10.2215	9.10773	9.52877	9.07659	7.44239	13.9377	10.1495	17.2594	8.34909	7.56635	6.75114	8.51424	9.94128	6.06304	7.91203	10.8724	8.00135	10.035	9.52452	6.25251	6.0982	23.3005	8.36292	12.847
50	10.8405	12.2541	9.03128	11.7416	13.1669	11.2403	8.385	12.7287	6.58914	12.3527	8.26702	8.70219	6.12886	7.52577	7.92881	9.30232	4.4186	9.23499	9.5681	6.21365	5.12156	25.5778	7.42062	6.24552	9.77955	10.75	5.42742	7.49499	8.41321	6.20341	14.7937	7.90545	6.62413	8.39602	7.20571	6.72025	11.6661	11.9717	11.2793	11.4436	8.62415	8.91926	11.4602	7.74149	5.1004	7.81725	12.1722	9.44043	12.476
[truncated: 12 more columns]

## Sheet: Cell width (µm)
Cell	pcm1	SPAC1B3.09c	slp1	sad1	rps1601	nop9	rpl8	dfg10	pmo25	rpl701	SPAC11E3.02c	rpa49	sac3	red5	mcs6	spc24	erg11	usp101	ndc80	taf10	pci2	SPAPB1E7.01c	prp2	sec59	ned8	WT	mis17	sfc3	pss1	dys1	usp103	vph2	orc1	taf8	snf21	hem13	mis19	cut9	fol1	med7	nnf1	taf9	lcp5	sfc1	nop10	rrp6	smg1	uaf2	msl1
1	5.09917	4.89568	4.17454	4.945	5.77406	4.14956	4.22681	5.06278	5.64349	5.21015	4.01653	4.80755	4.87083	4.81835	5.0935	5.08101	4.01653	5.5339	5.81395	4.98805	4.03948	3.25354	4.04663	4.34943	5.35562	3.89678	3.29764	4.52139	4.45445	3.92338	4.79431	4.80755	5.2675	4.77498	6.11239	4.19801	4.57349	4.5265	4.96017	4.40881	4.09065	5.08101	4.1925	4.14816	4.38647	3.44671	4.6275	5.09804	5.70561
2	4.66728	5.60651	4.58359	4.4075	4.23091	4.41928	4.28384	4.69567	6.58914	5.43912	4.35342	5.07076	4.45445	5.71471	5.65781	5.78905	4.09348	4.68335	6.24056	4.85657	4.6225	3.8953	4.50218	4.62375	4.90747	4.52012	3.87597	4.116	4.5924	4.56717	4.78948	4.56337	5.27189	4.71532	5.73692	4.4075	4.67223	4.47386	4.52012	4.62375	3.7625	5.29376	3.80981	4.30537	3.6692	4.17454	5.17789	5.69243	5.15216
3	6.08112	5.24221	4.80394	4.66728	5.0662	3.91306	4.94967	4.64246	7.29734	5.85752	3.82797	4.84824	5.48145	4.76044	4.37592	4.33346	3.57347	5.23118	5.82686	3.52134	4.89568	3.9775	4.20489	4.1146	4.51244	4.56084	4.2798	4.82793	3.8007	4.5367	4.65365	4.23501	5.35022	5.27189	5.7137	3.73166	5.41356	4.6175	4.95551	4.8375	3.99055	4.93213	3.28887	4.09065	3.72701	4.41928	4.945	5.12855	5.0605
4	4.73122	4.98805	5.49092	4.23637	4.77498	4.30537	4.86133	4.85657	5.33724	5.18792	5.37607	4.33346	4.29597	4.71532	4.33879	4.6524	5.21901	3.56051	5.60857	4.15234	5.9125	3.98331	4.15234	4.5367	5.73389	4.09771	4.97413	4.4232	5.16112	4.35342	4.90275	4.44406	4.83152	5.1443	4.33346	4.34811	5.85357	5.01923	4.65116	3.99489	4.10757	4.82793	3.73166	3.96586	3.78088	4.65737	5.30684	4.52012	5.05707
5	4.09065	5.59	5.63222	3.39945	5.8654	4.23091	4.5009	4.55577	5.63325	5.89292	3.84904	5.05364	4.40881	4.79431	4.2595	5.34049	4.34943	5.3793	6.66847	4.61625	4.51628	3.71148	4.5924	3.76096	5.61166	4.40881	4.6175	3.71148	4.93213	4.53543	3.76864	4.96948	4.56211	4.59618	4.37592	3.699	5.07076	4.74951	3.67392	4.49191	4.04806	4.2595	4.74951	4.13561	4.17454	4.18146	5.52031	4.81355	4.75923
6	4.56337	5.01116	5.07076	4.76044	5.17789	4.13561	4.55577	4.10475	5.76204	4.71164	4.65365	4.87083	4.47386	4.94617	5.05364	4.63374	5.0605	5.77906	6.4509	4.45055	4.5009	3.57347	4.5924	4.41274	5.62709	4.43234	5.01116	4.14956	3.28887	4.63748	4.28115	4.18698	3.95273	6.53897	4.09065	5.40181	5.08101	4.42843	5.16	3.73166	3.93661	4.63374	3.87597	3.60406	4.06373	4.4075	5.23118	5.37607	6.16135
7	4.6524	5.27189	4.77498	5.39217	5.05364	5.01923	5.34698	4.08641	6.34614	4.73122	4.52139	5.12855	4.20489	4.18146	5.34698	4.94617	4.78948	4.30537	5.0935	4.87439	5.16112	3.87149	3.94248	3.94248	5.61166	4.01365	3.76864	4.15373	4.4232	4.24046	4.02515	5.38467	4.83869	5.23559	4.91217	4.85062	4.97064	4.56084	4.2798	4.38647	3.94688	4.36535	3.67392	3.87	4.32412	4.30537	4.64246	4.52139	5.91348
8	4.24183	6.54956	5.43274	4.69321	4.51628	4.14956	5.2046	4.45055	6.99494	5.82983	4.32145	4.23091	4.45963	3.91306	4.56084	4.87557	4.04663	5.42742	5.17789	3.80374	4.40881	4.8375	4.34811	4.52139	4.78948	4.18698	3.8953	3.57347	3.8953	4.6524	3.63757	4.13002	4.3	5.41036	4.19801	4.41928	4.76044	4.77377	4.02946	4.83152	3.94395	3.43496	4.41928	3.79918	4.00068	4.24183	5.50879	5.20016	5.27736
9	4.15373	6.39241	5.91641	3.8953	5.69851	4.62375	4.66357	4.34943	7.10802	5.02613	4.65116	4.23501	4.83152	4.74951	4.43234	4.73122	4.66357	5.5339	5.69851	4.41143	4.84228	4.73122	3.94395	4.92275	5.64145	4.52012	4.65365	3.87597	4.33879	5.01116	4.42712	4.56211	3.91306	5.67616	5.54954	3.81739	4.85657	4.76166	4.51628	4.86727	4.84228	3.34807	3.88341	4.56084	3.87597	4.26763	5.20016	5.42742	4.95551
10	5.8209	5.03532	4.6012	4.74951	4.76044	5.08442	4.47515	4.20489	6.75285	6.44373	3.7625	4.02946	4.83152	4.80755	5.18903	5.49934	5.03761	4.41143	3.8953	4.14956	4.95551	4.47128	4.04091	4.41274	5.24992	4.52012	3.8007	3.9775	4.29193	4.56717	5.1443	4.74951	4.78948	5.8723	4.26763	3.57347	4.78948	4.5265	4.85657	3.99055	4.14956	4.01365	3.80374	3.55888	3.65025	3.66132	5.25102	5.04792	5.84863
11	5.38467	5.73692	4.87439	4.73488	4.52139	4.70182	4.64246	4.72266	7.25366	5.52554	4.32145	4.52139	5.33832	4.1146	4.48933	4.56211	5.27079	5.65781	5.94758	3.77477	5.12517	3.97895	3.75019	3.13045	4.96948	4.19801	4.74951	4.53543	4.51628	3.99055	3.87746	4.57096	3.42822	4.5924	5.63632	6.13504	4.5924	4.4075	4.9973	4.71287	4.09771	3.88341	4.18284	4.32813	3.44671	3.61366	4.73488	5.67718	5.08442
12	5.49198	5.24221	4.75194	3.63757	5.38467	5.18792	4.09771	6.21365	8.3912	5.18903	4.76044	4.33346	4.10757	3.69431	4.17454	4.71532	5.04792	5.4825	4.72633	4.34943	4.15373	3.65025	4.85776	4.48031	5.01462	4.19801	4.52012	3.9775	4.085	4.67223	4.44015	5.1656	4.63374	4.48933	5.10823	5.0935	4.43234	4.94967	4.81355	4.38516	4.15373	3.37557	4.41274	4.24183	3.8007	4.32412	4.09348	5.2675	5.81892
13	5.25432	5.63222	5.43912	4.32145	4.2798	4.14956	5.30684	3.96586	6.98833	4.30134	4.35342	4.97993	4.43234	4.85062	3.94688	4.9973	4.08641	5.52763	5.93591	4.05661	3.8953	4.33346	5.42635	3.80374	5.03876	4.62375	6.44373	3.94248	4.57728	4.18146	3.8953	5.20016	5.03302	5.52868	4.94967	4.21449	5.22454	4.6524	4.86727	4.34943	4.51628	4.74098	4.09065	4.49191	4.19388	4.65737	4.71532	4.86727	4.96366
14	5.44337	4.93213	5.93104	4.24183	4.91217	4.5924	4.94617	4.91335	7.53728	6.16135	4.6275	4.72266	4.19388	4.32412	4.35607	4.28115	5.0935	4.43234	7.24091	3.54587	4.64246	3.99055	5.25102	4.83152	5.44973	3.68021	4.49062	4.68335	4.35342	4.25678	4.15234	4.21449	4.13561	5.81892	4.86489	4.56337	5.3793	4.64246	4.58359	4.52139	3.73166	4.29597	4.35342	4.38647	4.15373	4.47386	4.69321	4.47515	5.7137
15	3.99923	5.25102	5.70561	4.65116	4.22408	4.35342	4.77377	5.24882	7.31079	5.24992	4.12021	4.94149	4.04663	5.21015	5.375	4.83869	4.4075	4.14956	5.29485	3.84604	4.05661	4.43234	4.35342	4.47386	4.44406	4.36535	5.11049	4.34811	4.63124	4.6275	4.5924	4.18146	3.9891	5.25432	4.88977	4.71287	5.09804	4.57728	4.41274	4.62375	5.17119	4.73488	4.28115	4.31208	3.44	4.96366	4.66728	4.93213	5.48145
16	4.50218	5.21458	4.89568	3.17444	5.18792	3.90863	4.1146	4.6275	7.22253	5.3112	4.24046	4.45055	3.96586	4.72266	4.13002	4.40881	5.64042	5.9037	5.97472	3.88341	5.06278	4.52139	4.76166	4.73488	5.91641	4.31208	4.34811	4.085	4.30537	3.74403	4.29597	3.78699	3.81739	4.81355	4.80755	4.71164	4.31743	4.35342	4.38779	4.93213	4.73122	3.93661	4.94149	3.90715	3.8007	4.04663	4.93213	4.5924	4.23091
17	4.51628	5.375	5.52031	5.38467	4.72022	4.67223	4.2798	4.09348	6.3425	5.21458	4.97413	4.61625	4.41143	4.45055	4.81355	4.03948	4.74585	5.49198	5.14767	3.95273	3.8953	4.41274	4.33346	3.94248	5.82983	4.34811	4.6175	4.51628	4.72633	4.09348	4.33879	4.9973	4.20489	4.63124	5.16224	5.29485	4.43234	5.07076	4.37592	3.8007	4.31208	4.24183	3.54913	4.08641	3.75019	4.32145	5.28939	4.96948	4.50218
18	4.95551	5.68023	4.72266	4.5265	4.42843	3.68021	4.2595	5.01116	7.00072	5.12066	4.30134	5.11049	4.08641	5.32098	4.18698	4.57728	3.9644	4.33346	4.30134	3.35841	5.79803	3.655	4.30134	4.26763	5.67616	4.04091	3.44168	3.9644	4.43234	4.52139	3.94395	5.16895	3.33423	4.73122	4.68335	5.38788	4.5367	4.69567	3.75481	4.63124	5.01462	4.57728	4.02946	5.27079	3.96586	4.137	5.54121	5.01692	5.20127
19	5.0525	6.42577	5.19571	5.39217	4.33346	4.24183	3.90863	4.87557	6.67886	4.83869	4.36535	5.07418	3.51924	4.74951	4.56337	4.51244	3.31533	4.19801	5.2046	4.09771	3.0315	4.17454	4.116	2.42111	5.375	4.63124	3.66132	5.34049	3.91306	4.06373	5.18792	4.18146	3.59282	4.93213	5.31011	4.86727	4.1925	4.515	4.93213	4.90747	4.61625	4.63124	4.13002	3.84153	2.33005	3.84904	4.95551	5.08442	4.9973
20	5.0525	5.73389	6.30962	4.62375	5.32098	4.78948	4.45445	4.97993	5.21458	5.52554	4.83869	5.07076	2.60008	4.2798	5.39753	5.17119	2.47213	3.98331	5.81395	4.18698	3.62637	4.3	4.32412	2.55407	5.00193	4.45445	4.45445	4.01653	4.52012	4.72633	5.29485	4.6175	3.81284	5.42316	5.50879	5.18792	4.52139	4.34811	4.32145	4.47386	4.39174	4.90393	4.1146	4.2798	2.06501	4.2798	4.79913	4.65737	4.3
21	5.33724	5.33724	4.3	4.96366	3.99923	4.45963	5.18903	5.48671	6.13127	4.6012	3.95565	4.95551	2.80037	4.52139	5.24992	4.25678	3.44517	5.2686	5.18903	4.6175	2.79442	3.98331	6.1209	2.25012	4.94967	3.87746	3.54913	4.34943	3.87746	4.30134	4.33346	5.16895	3.46177	4.4075	5.27189	4.62375	5.51612	4.41143	4.26356	4.5367	4.85657	4.82793	4.18146	4.03948	2.47801	4.73122	4.84824	4.97413	5.24992
22	5.07076	5.77906	5.18792	4.85657	5.17789	4.63374	4.1146	5.2675	5.86836	4.76044	3.99923	4.26763	3.05882	4.76044	4.34943	5.7137	2.60008	4.95551	6.02863	5.02613	3.16116	3.58799	4.98805	2.46454	5.5537	4.80755	4.64121	3.26948	4.74585	4.33346	3.90715	4.92392	4.10757	5.889	5.3793	4.47128	4.13561	4.59618	4.55577	4.6275	4.17454	4.33346	4.5009	3.82797	2.6445	2.89253	5.82983	5.40181	5.0605
23	4.32145	6.02959	5.27189	4.09065	4.94617	3.66132	4.42843	4.38779	6.04395	5.15216	4.26356	3.94248	2.90537	4.13561	3.7068	5.78905	2.6445	3.61366	5.47828	3.93661	2.24642	4.29193	3.699	2.41767	4.81355	3.87597	4.49191	4.82793	4.19801	4.56084	4.96017	4.76044	4.12021	5.15216	5.64349	4.30269	5.42316	4.41274	5.23118	4.03519	4.94617	4.10757	4.13561	4.14816	2.13533	3.66132	5.73692	5.24882	4.24046
24	4.77135	4.14956	5.5869	4.18146	4.36535	5.03876	5.00193	4.13561	5.805	5.33724	4.44015	4.77377	3.63267	4.15373	3.73939	4.19801	3.10673	3.42991	6.06971	3.9644	2.86426	5.05364	4.02946	2.28589	5.37607	3.94248	4.82793	4.47386	4.86133	4.26356	3.71303	4.71164	3.94688	4.89568	5.86836	4.1146	4.49062	4.47386	4.73488	4.81355	4.77135	5.09917	3.54913	4.04663	2.50888	4.21449	5.3793	4.74098	4.21449
25	4.24046	6.73486	5.24221	4.74098	4.3	4.68335	4.73488	4.93213	7.53498	5.82686	4.28384	4.76166	2.68277	4.66728	3.76096	4.85062	3.05882	4.02946	5.18903	4.1146	2.65627	4.1146	5.84567	2.41509	4.33346	4.34811	3.87597	4.38516	4.07934	4.23091	4.23091	4.515	4.26763	5.16895	5.68938	3.44671	4.88623	4.87557	5.03876	5.29376	4.42712	4.85062	4.4232	4.41143	1.9393	4.19801	5.05707	4.9333	4.38779
26	4.5924	4.41274	5.3793	3.87149	4.80394	4.54688	4.69567	5.21458	6.81418	4.64246	4.25678	4.26763	2.66409	5.17789	3.36013	5.18792	2.72126	4.48933	6.18008	4.57349	2.18254	3.65658	5.03302	2.99283	5.27189	3.83701	4.22408	4.41928	5.04792	4.45963	4.51244	4.06941	4.64246	4.86133	5.09691	4.23501	4.48547	5.20127	4.04663	4.84228	4.14956	4.91217	3.9644	4.86727	2.60008	3.87597	4.61625	4.68705	4.36535
27	5.27079	4.37724	4.72633	3.81739	4.77135	4.38516	4.84228	4.2798	6.36796	4.66728	4.38647	5.78905	2.7735	4.08641	4.65116	5.11049	2.967	4.01365	6.50708	4.08641	2.28771	3.99055	5.76906	2.9677	5.61578	3.90715	5.1656	3.89678	4.06941	4.137	4.18146	4.44406	4.90393	4.90393	4.75194	4.37592	4.95551	5.18792	4.63748	4.71532	4.34811	4.56084	3.42822	4.04663	2.33005	4.32412	5.64349	5.09691	4.81355
28	5.57447	4.72266	5.29376	4.61625	4.86133	5.0605	4.23637	4.21449	6.77591	4.87439	4.08641	3.54913	2.20624	4.42843	4.67223	4.98689	2.69128	4.30134	4.96366	4.71164	2.33718	4.18698	5.52868	2.25289	5.96213	4.30537	5.05364	4.47128	5.09691	3.88341	4.02946	4.13561	4.09348	5.43274	4.9973	4.5265	5.09917	4.34811	3.63757	4.1925	4.66728	3.90715	3.95565	4.2595	2.32647	3.60566	4.52139	4.73488	5.16
29	4.84228	5.59	4.58359	5.40181	5.45821	4.43234	4.30537	4.52012	7.22253	5.56202	5.12517	5.3459	2.86281	4.36535	4.71164	5.05364	2.45185	5.43912	6.82688	4.57096	2.73346	4.6275	4.13002	2.89891	4.88031	3.87597	4.09065	4.26763	4.51628	4.3	4.41274	4.48031	4.21449	4.89568	4.03519	4.51628	4.68335	4.52012	5.42316	4.48031	4.65365	3.63757	4.25271	3.9775	2.91466	3.65184	5.32098	5.09691	4.53543
30	4.77135	5.42742	5.60857	4.30537	3.9775	5.42742	4.91217	4.6012	6.57158	4.32679	4.41928	5.17789	2.8174	4.36535	4.79431	4.83869	3.10673	4.6175	5.57551	5.02613	2.32558	4.73122	5.67311	2.13728	4.52139	4.45445	4.80755	4.35342	3.89678	4.28115	4.67223	4.01653	4.51628	5.5537	3.7625	5.27736	3.95273	5.375	3.8953	4.18146	4.52012	4.76044	5.27189	4.30537	2.56058	4.68705	4.89568	4.73488	4.68705
31	5.68023	5.13868	5.27189	4.94617	4.19801	4.04806	4.05661	5.38467	6.48217	5.42742	4.66728	4.63374	2.9677	5.1443	4.50218	3.94395	2.58725	5.67311	6.13598	4.40881	2.58161	4.31208	4.93213	2.50888	5.05364	4.09348	4.68335	4.95551	3.99489	4.515	4.35342	5.59103	4.52139	4.71164	4.62375	4.30537	5.25872	4.80033	4.89568	3.95273	4.09065	4.35607	4.3	4.03948	2.40819	4.85062	5.52763	5.63632	4.76044
32	5.11049	5.09917	4.6275	4.33346	5.09804	5.01923	4.59618	5.02613	6.03534	6.30962	4.64121	4.73	3.14731	4.41928	3.94395	4.05234	2.8358	4.68335	5.33724	4.30537	3.03219	4.40881	4.85657	2.4314	4.50218	4.30537	4.77135	4.10475	3.79918	4.1925	4.58359	3.70212	4.08641	4.48933	5.89292	4.47515	5.20127	4.63374	3.99923	4.33346	4.86133	4.9973	3.84153	4.09771	2.32558	4.73122	4.6275	4.71532	4.98805
33	5.05364	5.33832	4.94149	4.64121	4.52139	5.805	4.48547	4.83869	6.57774	5.47406	3.85354	4.01365	3.30527	6.16135	4.17454	4.28384	2.71207	4.45445	7.31316	4.00068	2.58161	3.78699	4.33346	3.24622	5.07076	4.13561	5.81793	5.42316	3.85354	4.47128	4.65365	3.91306	5.03876	4.87557	5.51088	4.1146	5.33724	5.21015	4.6175	4.29193	4.45445	3.55401	3.91306	4.10757	2.80037	3.95565	4.57349	4.23637	4.66728
34	5.07076	6.06971	4.71164	4.45055	4.96366	4.95201	5.20016	4.73	7.63931	4.5924	4.21449	5.16	3.0751	4.42712	3.98331	5.35022	2.19679	5.49092	5.93688	4.43234	2.59607	4.21449	5.07076	2.61921	5.7228	4.5265	4.63374	5.48671	4.36535	4.34811	3.56213	3.81739	3.92338	4.9333	4.48547	4.00068	4.98689	5.23118	4.03948	4.29597	5.27079	4.51628	3.93661	3.87597	2.46454	4.06941	4.71164	5.85061	4.53543
35	4.90275	5.54121	5.16448	5.39217	4.43234	4.34811	4.71164	5.2675	6.90096	4.81355	4.83869	5.48355	3.50503	3.98331	4.13002	4.10757	2.6445	4.41274	5.82983	4.2798	3.22758	3.99055	5.03302	2.42883	4.77377	4.10757	4.08641	4.00068	4.43234	4.86727	4.43234	4.77377	4.23091	4.93213	5.81892	4.47386	4.72266	4.48547	5.21458	4.33346	4.87557	3.4164	3.77477	4.42712	2.4914	4.41274	6.29128	4.95551	4.39174
36	4.42843	6.12844	5.40609	5.3793	5.68532	4.4075	4.43234	4.82793	6.62326	3.91306	4.5367	5.3793	2.83873	5.00193	4.52139	3.45508	2.54428	5.0605	6.02863	4.68705	2.92534	4.84228	3.88341	2.78249	5.5485	4.65365	3.9644	4.14816	4.64246	3.99055	4.19801	4.33879	4.04091	4.77135	5.2046	4.19388	4.64121	4.97413	4.14956	4.56084	5.13418	4.2798	3.80374	3.99055	2.42111	3.57831	4.64121	6.06685	4.56337
37	4.77135	4.49062	4.81355	4.45445	4.66357	4.30269	4.97993	5.05364	7.69808	4.04663	3.46177	5.80898	2.92819	4.38779	4.41143	5.0935	2.46285	4.66728	5.35022	5.09804	3.17691	4.91335	5.72179	2.93386	5.65781	4.2595	4.70182	4.49062	4.57728	4.33346	4.37724	4.18698	3.97895	5.01923	5.09917	4.33879	3.76096	4.76044	4.10757	4.90747	4.29193	4.73	3.80374	3.34807	2.30942	4.88031	4.25271	5.1656	3.42147
38	4.94967	4.28115	5.09804	4.73	4.5367	5.23118	4.2595	4.94617	5.9631	5.18792	4.32412	4.85657	2.50473	4.78948	4.58359	3.94395	2.73726	5.31011	5.82686	4.08641	2.92819	4.78948	4.95201	2.63188	5.19571	3.7625	3.76864	4.53543	4.67223	4.6225	5.11049	4.34811	4.75194	5.71471	5.12517	3.73166	5.11049	5.05364	5.27189	4.70182	4.87083	4.5367	3.92338	4.38647	2.42798	4.83152	4.37724	5.07076	5.2046
39	5.70156	5.63325	4.6012	4.62375	4.32412	4.32145	4.29193	5.59	6.75114	5.54954	4.32679	6.02096	3.2895	3.72546	4.66728	4.55577	2.69437	4.45445	5.33724	4.36535	3.2996	4.18146	5.09691	2.60966	5.64145	4.30269	3.37386	4.90747	4.28384	4.64246	4.6524	4.39174	5.09917	5.00655	5.29376	4.84228	4.64246	4.48547	4.51628	4.515	4.53543	4.9973	3.81284	4.51628	2.5287	4.32145	4.91335	4.33879	4.84228
40	4.90275	4.5265	4.95551	4.44406	4.97993	4.45445	4.85776	4.83869	6.82773	4.97993	3.84604	5.33724	2.58725	4.23637	4.06941	4.55577	2.65157	4.17454	5.21458	4.66728	2.7365	5.0525	4.2798	2.26578	4.67223	4.26356	5.29376	3.88341	3.84604	4.65116	3.99923	5.806	3.68021	5.41036	4.92392	4.71532	5.35562	4.515	4.83152	4.41274	4.37592	4.77135	3.57831	3.93661	2.67033	4.137	4.95201	3.88341	5.07418
41	5.24882	5.48145	4.57349	4.52012	4.85776	4.65365	5.24111	4.15373	5.0605	5.74597	4.32813	5.68938	2.79144	6.11901	4.5265	4.86133	2.51219	4.49191	5.78905	4.63124	3.03219	4.84228	3.8953	2.69128	5.59413	4.13561	4.89568	3.81739	4.41928	3.88341	3.80374	5.05364	4.29597	4.95551	5.05364	4.41928	5.64145	3.95273	4.31743	4.50218	4.10475	4.53543	3.94395	4.09065	2.03967	4.5265	5.56721	5.48145	4.89568
42	5.37607	6.22108	5.05707	5.16112	4.30537	4.62375	4.57349	5.2675	6.88755	4.53543	4.6225	3.6692	2.82109	4.45055	3.76096	4.47128	2.7705	4.33346	5.78905	4.28384	3.0751	4.09771	4.21586	2.8336	5.0935	4.64246	4.00068	4.44406	4.31208	4.03948	5.09917	4.78948	3.55888	5.0605	4.25271	4.20489	5.21015	3.3325	4.66728	5.12855	4.73488	3.93661	4.56337	4.2798	2.06501	4.32412	4.91217	4.62375	4.77377
43	4.94617	6.0248	4.28115	4.22681	4.47386	4.21449	4.68335	5.05707	6.57158	4.57349	4.68335	6.02959	2.5287	4.15234	4.94617	3.85354	2.74637	5.24992	6.18756	3.44168	2.48136	3.34462	3.76864	2.46285	4.40881	4.13002	4.02515	4.32145	4.32679	5.04792	4.10757	4.87439	3.56213	4.34811	5.46138	4.4075	4.5367	3.76096	3.94248	4.80394	4.86727	3.70212	3.9644	4.38516	2.67033	4.47515	5.30358	4.95551	4.45445
44	4.5265	5.30684	4.5924	5.17007	4.6012	5.29485	4.03519	4.13002	6.70735	4.62375	5.00193	5.00193	2.64764	3.57347	4.26763	3.81739	2.45439	4.72266	4.79431	4.14956	2.91394	4.40881	5.07076	2.46876	4.82913	4.42843	3.82797	3.97895	5.15216	3.9775	4.56717	4.73488	3.41471	4.59618	5.59413	4.41928	5.93591	4.22681	4.51244	4.66728	4.06941	3.99489	4.73488	4.6012	2.45185	4.42712	4.94617	5.48145	4.10757
45	5.16448	6.39693	5.49198	4.10757	4.65737	4.32813	4.72022	4.86133	5.60651	5.07418	4.21586	5.7137	2.57031	4.68705	4.77377	4.36535	2.59447	3.76404	5.58172	3.75481	2.5287	4.08641	4.03519	2.56058	5.54954	4.09348	4.59618	4.09065	4.53543	4.10757	5.62709	4.44015	4.10757	4.74951	5.3986	3.8953	5.0605	4.09065	4.32813	4.85657	4.78948	4.86133	5.72482	3.9775	2.83213	5.3986	4.21449	5.24221	5.69851
46	4.68705	5.25102	4.93213	4.07934	4.29597	5.0935	4.77135	4.33346	5.74698	5.11049	5.10823	4.47386	2.37864	4.085	4.1146	4.62375	2.70977	4.515	5.82983	4.26356	2.98448	5.17789	4.37724	2.69128	5.48355	4.02946	3.72701	5.12855	4.43234	3.91306	3.99489	4.62375	4.82913	5.84863	4.94967	3.98331	4.22408	4.48547	3.8007	4.45055	5.19571	4.69567	4.5924	3.91306	2.69128	3.88341	4.88031	4.25271	4.78948
47	5.3112	5.35022	4.50218	3.91306	5.27736	5.96019	4.2595	3.87597	6.45358	4.71164	4.00068	6.15666	2.67267	5.12066	4.26763	3.27478	2.81223	5.60651	5.60651	3.80374	2.9698	5.11049	4.91217	2.9168	5.38788	4.17454	5.57862	4.44015	4.93213	4.29597	4.04663	4.87439	4.78948	4.93213	5.20127	4.67223	5.39217	4.9333	4.55577	3.87746	4.34943	5.50879	5.13868	4.21449	2.42883	4.10475	5.21901	4.77498	6.01712
48	5.17119	5.31011	7.61431	4.74951	5.25432	4.52139	4.13561	4.56084	5.99885	5.31011	4.33346	5.61166	2.67578	3.42147	4.18284	4.83869	2.36637	5.60857	5.33724	4.18698	3.03424	4.30134	4.88977	2.05693	4.71164	3.9891	5.13418	3.99923	4.69567	4.04091	5.16895	4.31208	5.18903	5.12517	4.88977	4.32412	5.05364	4.30134	4.51628	4.08641	5.7228	4.66728	4.33346	4.02946	2.21659	4.30134	4.53543	4.51628	5.11049
49	4.2798	5.76204	4.5924	4.40881	5.17789	5.44337	5.1443	4.48547	6.04395	5.78905	4.70182	5.25872	2.7907	4.74098	5.44018	4.81355	2.56869	4.91335	5.49934	4.2798	3.2308	4.41274	4.90747	2.6936	5.01923	5.00193	3.57347	4.35342	4.75923	4.2798	4.23091	3.79918	4.80394	5.31881	5.62503	4.85657	4.3	4.42712	4.13002	4.5924	4.85657	4.70182	3.87746	3.81284	2.20624	4.2595	3.98331	4.52139	4.47515
50	5.3793	5.9037	5.07076	4.73	4.35342	4.76044	4.42843	6.14915	6.55838	5.48145	4.45963	4.83152	2.7365	4.43234	4.58359	3.52134	2.72202	5.23559	5.64963	4.33346	2.58725	4.75923	4.10757	2.52293	5.00193	4.19801	3.66132	4.36535	4.66357	4.32145	5.12517	5.05364	3.66132	5.0605	4.73122	5.59103	5.31011	4.3	4.5924	4.5924	3.99055	5.00193	5.01692	3.85354	2.38998	3.46677	4.98805	5.48145	4.74098
[truncated: 12 more columns]

## Sheet: Cell volume (µm^3)
Cell	pcm1	SPAC1B3.09c	slp1	sad1	rps1601	nop9	rpl8	dfg10	pmo25	rpl701	SPAC11E3.02c	rpa49	sac3	red5	mcs6	spc24	erg11	usp101	ndc80	taf10	pci2	SPAPB1E7.01c	prp2	sec59	ned8	WT	mis17	sfc3	pss1	dys1	usp103	vph2	orc1	taf8	snf21	hem13	mis19	cut9	fol1	med7	nnf1	taf9	lcp5	sfc1	nop10	rrp6	smg1	uaf2	msl1
1	247.266	143.557	107.909	138.442	167.06	118.76	120.514	90.4389	94.4696	165.921	71.3612	156.046	156.326	172.078	128.398	107.004	86.9563	166.894	361.925	213.145	82.557	65.4862	115.931	92.6683	310.786	108.18	57.4339	77.7385	96.9791	102.141	182.718	135.245	214.786	147.131	224.358	68.9603	75.4787	111.051	185.529	130.41	72.6869	186.068	90.4159	87.2192	108.606	46.5226	236.032	176.072	406.487
2	293.344	143.853	136.635	121.862	102.825	119.681	111.009	80.9651	160.452	173.813	65.0147	174.727	128.97	273.546	136.049	247.223	88.9764	150.935	309.105	93.3012	108.081	78.6844	101.635	118.907	140.102	144.452	47.5642	90.5374	103.946	183.238	132.175	166.435	225.302	127.922	201.891	69.9149	81.4768	139.35	127.095	209.774	55.6874	118.483	72.7387	118.534	80.7184	141.985	167.998	307.371	186.897
3	461.276	161.729	148.97	160.836	145.507	100.651	138.624	145.473	188.982	294.294	62.0305	150.761	509.401	178.123	92.486	124.597	56.2415	186.922	267.122	57.8874	189.89	101.449	94.2256	74.4538	221.132	135.598	85.7689	143.374	83.3335	151.099	154.642	117.113	269.455	205.829	190.968	55.4034	139.246	139.811	111.082	174.645	70.5494	99.6017	47.8434	69.6739	75.6093	114.226	284.352	204.16	202.262
4	402.899	128.002	173.453	187.703	131.728	135.617	128.308	126.117	92.4987	212.892	135.288	124.183	232.055	147.086	92.2679	112.164	174.62	75.3091	181.86	99.2076	279.734	86.1434	83.1689	115.352	343.497	98.7891	339.793	83.0759	191.1	151.954	97.5816	155.939	131.184	206.268	91.7122	90.0102	193.817	132.545	130.035	75.4091	74.7237	70.8285	95.8068	68.1684	118.751	156.562	269.956	159.844	214.602
5	231.52	182.584	196.965	41.8672	182.216	103.494	139.407	112.713	110.457	177.512	59.125	125.207	126.573	103.912	76.4684	210.106	98.3673	152.319	426.601	118.687	113.921	80.5981	118.204	74.3587	511.268	92.5487	73.887	54.4311	120.213	111.996	83.1466	144.893	146.92	116.932	105.416	66.8696	118.079	187.032	76.352	161.703	92.4923	137.615	127.392	81.632	74.22	161.907	229.899	188.59	209.79
6	174.614	102.698	221.206	159.509	163.945	154.983	116.362	57.3434	123.193	154.512	136.359	141.419	141.555	249.994	140.056	155.237	144.957	185.81	329.487	85.0175	122.266	70.706	103.171	142.279	242.193	86.0467	207.76	82.2254	60.0277	114.022	234.807	95.0514	101.967	428.928	96.1679	292.601	167.149	113.046	144.56	71.2593	73.3464	131.67	96.6346	72.5938	133.432	109.175	173.091	218.272	434.117
7	206.481	147.493	162.999	181.252	135.462	188.841	227.777	76.5975	138.491	183.743	137.945	247.158	232.769	64.433	142.158	164.939	119.763	107.496	258.384	140.11	191.167	65.7991	82.3371	90.7961	495.566	80.5945	67.5371	121.234	88.2156	105.937	97.1877	226.264	243.485	261.204	194.01	92.6109	115.295	110.577	109.859	177.034	66.941	77.0102	74.679	53.2963	95.9747	88.8371	139.036	139.663	227.107
8	149.601	271.506	214.4	140.566	127.057	68.5217	121.822	65.8078	171.475	214.004	90.9197	182.812	324.057	69.7267	88.2335	131.779	111.26	344.368	282.216	90.2846	82.7119	104.949	127.238	103.689	382.095	76.169	79.6814	75.616	69.3207	143.75	91.9907	81.592	133.111	292.366	72.4144	132.623	158.639	185.982	62.3579	187.559	59.1532	58.0904	95.8062	59.7712	85.9738	83.422	225.373	158.417	184.66
9	171.867	325.739	231.463	96.9125	190.65	116.936	176.882	149.092	196.178	150.781	64.9465	117.339	246.576	89.6803	99.5422	103.484	90.0744	254.043	260.736	81.4548	137.322	218.146	84.9603	119.358	166.36	108.661	70.5927	82.8257	148.156	201.257	280.254	77.3036	90.5202	283.334	166.195	61.4003	129.783	140.043	136.493	238.061	103.151	40.1473	133.664	137.88	88.8655	190.406	235.377	158.132	216.883
10	380.423	157.001	174.775	191.976	164.957	147.81	182.554	68.9154	176.216	455.433	43.4391	105.247	234.376	167.692	159.776	189.868	95.0889	136.733	76.0236	64.7196	208.731	100.418	131.397	104.778	152.936	77.6138	83.3183	78.0613	190.938	90.0736	142.897	130.133	137.223	238.846	75.4345	52.6434	102.766	86.9194	143.217	86.9256	100.558	81.1714	83.3867	54.6893	65.3699	56.2281	210.942	131.858	330.344
11	365.616	141.356	210.019	163.986	151.253	162.778	168.307	108.477	215.615	308.323	73.4758	150.359	146.934	77.8628	121.35	124.02	168.129	198.544	192.881	67.7606	128.825	99.809	87.7081	45.2632	208.441	90.134	107.831	90.6732	95.3189	69.2859	67.8026	142.146	131.112	150.748	205.207	200.149	114.331	95.1845	146.4	155.722	88.9166	76.0962	79.4157	76.5909	66.6167	125.463	214.273	325.767	273.797
12	244.407	161.134	227.836	81.6663	172.68	167.556	108.097	180.611	321.246	168.995	119.196	156.187	81.989	56.4166	95.9554	196.567	142.281	261.244	140.893	82.3886	104.104	83.3851	224.281	90.913	208.062	83.3962	88.0024	65.0493	113.19	152.192	185.177	126.185	325.897	118.934	134.973	138.616	150.217	136.004	111.395	86.314	84.757	50.2327	115.154	68.143	136.199	116.911	171.779	255.7	270.639
13	360.335	259.594	153.165	117.66	101.483	143.579	128.282	87.0182	162.308	99.7	100.787	213.648	128.871	121.005	68.9479	152.731	57.4421	191.784	206.223	64.7327	61.6051	90.3246	267.324	70.2605	326.207	175.065	281.118	91.9584	93.3066	129.087	79.8795	193.329	176.392	227.531	125.58	134.421	167.463	128.628	121.879	82.5848	115.364	62.5782	135.192	99.2362	132.545	98.8649	113.596	182.97	307.048
14	265.483	161.695	243.626	93.0915	131.363	102.863	115.903	153.517	238.045	368.843	121.781	185.738	167.806	72.5484	90.8496	133.49	131.445	96.6405	393.749	52.813	83.0011	80.4012	263.669	129.958	537.525	62.5614	105.969	142.278	83.0349	94.6606	108.964	114.031	231.404	223.368	109.804	98.5721	253.665	115.845	135.504	150.496	55.4034	58.0979	152.426	100.898	87.1282	103.108	246.012	143.857	348.357
15	205.36	238.384	293.663	141.557	159.355	199.96	152.423	171.242	230.2	235.028	95.0913	220.649	110.814	212.118	170.224	136.389	109.655	103.732	258.076	60.7131	93.1874	86.6265	155.503	117.51	81.4222	91.9899	165.283	83.879	149.044	107.529	87.8233	104.052	155.784	206.772	120.054	121.206	116.467	118.711	107.009	114.23	166.758	146.393	162.725	80.7018	52.4849	105.481	206.315	128.011	194.64
16	195.191	164.453	204.236	82.4708	210.176	76.6087	104.824	86.5157	192.881	174.823	87.0026	117.597	112.397	130.481	118.559	125.421	213.794	343.494	292.973	89.3562	139.155	93.9923	117.526	125.004	293.427	88.9133	81.2474	111.804	105.487	70.888	114.546	77.8055	102.74	157.315	128.201	95.0226	106.913	113.458	75.4689	235.945	156.907	68.297	166.672	62.403	93.2924	110.118	353.799	222.634	238.101
17	429.321	274.094	136.136	231.749	160.101	183.006	103.697	69.5407	134.997	158.239	76.4872	135.833	107.65	102.47	123.966	73.5666	108.086	236.826	119.453	78.1576	97.3934	99.2088	114.865	65.3207	301.557	117.085	418.344	97.8132	153.752	74.5554	92.8444	166.699	170.986	116.677	182.613	130.592	99.5984	141.765	87.3569	132.676	101.622	78.0957	48.3161	98.1662	71.1572	91.7486	152.651	155.121	218.678
18	210.121	149.515	145.526	164.113	103.2	88.3634	106.328	119.429	187.448	174.617	76.4678	181.166	142.497	100.865	94.6385	143.537	110.299	128.011	92.5223	53.7367	261.25	112.435	160.913	137.444	280.732	80.0261	49.4658	53.16	92.2762	138.569	80.7048	175.001	45.131	176.22	97.2793	247.152	140.775	166.405	59.2289	109.534	165.439	127.679	91.3082	184.692	80.6178	110.846	267.465	123.333	155.814
19	197.013	361.049	191.613	165.528	156.958	104.821	57.0591	126.667	145.767	157.007	71.331	172.77	106.343	136.142	98.359	114.518	27.8654	111.469	337.446	82.092	31.8152	164.803	151.164	16.4813	260.274	128.601	55.0592	190.301	59.2627	116.31	148.74	128.224	129.791	229.84	164.333	100.208	96.1957	108.833	155.128	187.348	126.626	99.0908	87.6393	63.8518	25.4811	100.968	215.948	129.418	169.126
20	173.323	192.8	371.372	90.7661	193.221	246.339	141.626	132.244	87.6154	191.092	100.823	147.356	27.7158	91.5196	148.615	200.615	13.3515	84.0066	294.852	120.678	65.4585	93.6693	141.827	12.9549	305.542	77.6002	164.289	96.8	139.41	110.774	236.54	197.598	225.443	175.175	143.694	142.777	80.6487	115.839	140.192	202.942	92.7533	165.616	128.852	85.1143	20.0148	91.509	164.476	188.824	199.009
21	340.552	263.449	85.2721	174.216	70.3505	224.804	158.376	167.963	136.673	162.395	66.3406	165.208	35.4994	91.1864	106.957	189.72	37.994	165.554	146.707	69.0892	33.5135	134.903	240.136	11.8159	193.518	100.558	50.609	99.0039	57.5812	134.6	178.306	189.426	71.7357	114.043	166.007	129.836	139.541	108.858	75.1376	210.147	123.155	133.025	108.543	71.6018	26.5977	108.362	237.383	144.604	153.446
22	329.734	228.742	150.128	157.879	120.811	173.662	153.82	196.002	116.133	121.988	83.2636	133.129	51.2081	119.828	75.4825	259.877	20.8518	138.358	397.47	153.724	42.514	105.702	212.965	15.5657	256.538	108.895	161.444	57.8864	178.691	95.1197	109.945	210.433	152.448	333.048	154.471	119.557	139.279	101.416	106.403	240.075	119.332	90.2233	141.755	65.0439	23.6083	30.641	195.972	233.538	161.684
23	317.604	264.254	167.189	78.1923	123.251	87.2118	159.878	120.966	113.253	127.356	78.6639	95.3726	31.7234	72.5022	61.4633	271.34	22.8278	69.4569	221.866	54.3673	12.8447	120.454	129.044	13.893	281.658	63.5604	120.11	99.4678	119.577	184.032	166.274	172.54	106.517	161.991	211.538	74.7874	198.134	120.622	121.323	139.455	141.852	71.1477	84.1001	72.9326	15.2292	44.4609	265.786	198.636	187.146
24	186.857	104	213.537	77.2677	102.484	199.097	132.558	74.4852	126.215	185.507	117.537	137.224	69.0509	75.0237	55.8158	94.4368	29.722	66.0205	284.265	74.0085	32.1127	171.24	140.013	9.38421	275.845	68.7717	171.745	103.525	122.873	115.266	90.5672	207.468	85.7222	191.186	166.109	101.969	142.433	113.898	126.938	165.025	93.8101	189.448	66.8087	59.9397	22.8112	84.2685	152.257	247.594	145.343
25	157.62	439.57	179.507	181.894	107.235	132.54	148.692	135.268	206.731	210.215	66.1026	117.526	31.7605	86.3098	51.8435	108.452	36.9402	77.3019	136.332	67.2645	26.7196	122.106	238.66	12.3059	108.717	74.5851	49.432	81.119	107.895	77.6519	193.107	79.2294	90.5794	185.844	161.938	46.4611	104.532	122.665	110.242	210.723	99.6149	107.292	141.086	118.149	10.3565	71.6757	262.356	125.825	143.822
26	347.157	95.2351	208.88	145.539	221.958	109.25	179.099	137.376	167.639	97.5567	86.899	98.4135	31.7389	91.8661	56.9999	172.518	27.4107	131.533	227.008	87.1078	12.0119	66.4879	172.297	26.0152	330.08	69.7465	98.9649	93.1822	207.84	96.5205	196.885	129.916	127.974	176.087	131.12	123.876	107.965	185.391	69.5008	127.284	78.5679	145.566	86.0354	165.176	31.8032	110.302	167.774	112.548	110.242
27	290.623	82.2315	177.035	65.9754	136.608	125.561	126.721	88.6657	172.838	128.247	70.3171	289.693	55.2094	79.7029	108.93	124.434	34.9244	98.2984	224.137	65.7474	22.4235	83.4368	185.924	49.9756	174.893	86.5009	215.361	68.5501	66.1196	163.11	89.2595	75.4594	258.794	136.768	105.772	66.6297	151.02	138.434	87.3427	239.445	116.256	122.207	57.3346	91.524	23.2311	149.688	236.123	174.351	234.34
28	187.505	123.6	226.773	173.12	147.897	178.294	103.429	79.9342	187.82	202.415	102.966	72.7363	12.9252	73.0835	179.527	154.829	29.4279	88.6904	367.601	118.621	20.3003	97.4046	170.439	14.1582	453.463	102.753	194.788	84.8506	116.852	80.7142	96.6199	70.989	69.3116	221.177	164.694	97.1219	137.268	90.8636	65.8403	81.9923	131.05	59.3183	91.5523	84.5621	27.5345	85.475	257.924	188.633	173.869
29	150.525	172.627	237.608	163.276	154.221	121.013	115.345	89.5436	196.583	173.015	144.449	147.294	35.6753	85.3331	160.806	185.983	18.8183	210.496	423.705	107.243	37.7448	131.59	152.077	24.6761	308.126	68.7104	106.439	98.4135	143.486	112.977	117.722	126.977	125.178	193.9	65.0318	90.9946	79.5697	120.981	159.44	171.267	179.388	63.4982	118.961	110.315	33.9365	79.3999	340.71	174.351	154.46
30	228.078	154.26	187.587	149.543	109.539	169.91	121.655	132.899	196.134	135.531	131.038	197.906	31.0103	128.817	72.4555	150.617	29.5051	134.955	204.516	180.611	17.8318	94.2877	249.432	12.2702	133.276	116.513	190.023	90.4212	70.9413	110.992	188.877	98.9407	226.638	236.028	74.7446	213.311	87.4497	196.267	80.8386	97.5658	70.84	111.011	200.448	66.3279	24.8277	171.646	118.877	188.633	247.56
31	279.824	146.475	191.615	191.639	131.384	101.215	90.2349	179.571	156.185	200.195	99.1087	153.415	28.449	152.894	110.1	79.0509	23.3999	343.531	234.807	96.1351	27.9776	143.916	151.151	16.8455	174.044	86.3614	189.594	156.406	86.465	136.422	216.698	329.02	124.809	119.843	94.8967	101.339	133.662	179.904	104.317	128.583	70.2304	82.1384	168.106	101.967	33.3491	135.373	195.713	159.443	271.273
32	335.149	119.712	145.166	91.5453	169.15	224.994	116.843	227.886	120.819	226.514	82.8423	175.68	46.5548	87.179	64.6613	138.665	18.6518	144.923	206.997	112.281	32.564	123.772	140.133	11.3717	269.853	78.0132	269.399	100.744	91.3856	108.335	97.7342	72.0654	86.5524	164.031	165.363	78.271	126.04	113.589	78.7398	196.205	112.528	166.744	85.65	82.7324	25.6256	125.405	109.571	125.384	169.524
33	182.529	172.371	125.218	153.869	140.099	272.096	100.239	138.075	159.314	195.493	70.8357	96.6735	42.7718	267.947	102.035	79.7841	22.7231	124.228	332.621	56.72	18.4564	89.8928	120.658	30.0176	255.023	120.297	263.428	252.106	72.7917	105.16	119.205	89.0944	166.508	157.096	181.973	52.7309	176.348	179.653	102.341	143.167	123.569	48.2057	87.2843	83.9955	52.9667	77.2862	123.574	114.706	159.941
34	449.822	193.487	159.692	133.534	158.42	177.076	135.392	110.202	218.664	107.538	89.9176	124.209	44.2648	169.837	80.1396	167.371	14.8536	152.421	360.531	82.5791	24.7673	94.74	166.92	18.3089	314.628	140.098	108.702	176.816	80.8403	123.631	78.0107	78.7003	117.438	151.999	118.618	57.5601	132.929	181.772	69.6254	206.119	132.426	134.317	109.117	96.2889	15.891	94.2987	278.825	269.519	250.244
35	157.897	188.285	183.115	202.988	129.992	219.912	143.004	112.324	193.113	128.521	71.6395	177.939	61.243	82.1602	103.909	58.5691	21.8794	122.414	316.546	78.9941	45.0897	97.2347	159.642	24.2272	140.575	114.956	116.925	62.7706	91.737	127.84	130.89	100.561	188.197	126.094	137.726	78.5831	131.152	114.762	152.433	125.258	118.177	44.2156	78.0119	102.174	29.2064	120.877	375.479	188.161	174.67
36	263.787	215.383	145.291	238.805	346.355	148.546	128.499	111.383	144.922	58.7368	120.537	228.05	99.2918	106.863	88.1117	44.3791	24.1934	217.784	355.848	80.0767	31.9289	156.629	133.99	24.8869	299.376	134.613	75.7463	105.425	119.527	100.111	115.181	106.453	104.805	119.379	162.365	61.2222	99.6458	204.286	103.144	160.337	125.919	113.656	64.0205	66.9504	15.0651	72.7503	229.288	394.013	191.159
37	231.192	123.249	157.643	216.325	150.196	113.552	178.315	119.444	243.926	97.7375	46.6072	193.964	34.7275	59.1596	107.981	129.585	13.0366	160.122	377.286	160.658	52.5255	178.449	189.462	24.277	257.03	92.1054	165.798	116.03	69.2956	115.132	187.485	77.2765	67.2523	148.778	99.8497	88.6081	67.8857	171.158	65.5158	161.036	148.34	117.757	125.194	48.401	22.634	136.002	245.438	160.988	101.651
38	447.445	87.9233	231.344	151.785	119.324	160.535	143.618	105.038	139.078	134.011	102.586	140.028	50.4907	108.433	136.713	77.3308	21.8985	146.221	236.724	120.685	45.1811	247.237	114.155	34.4434	250.291	63.192	73.6553	129.206	106.014	132.899	186.105	96.6005	129.781	205.308	127.621	50.2751	170.792	166.107	170.049	146.934	113.147	94.3442	99.2414	85.0741	18.5706	153.863	124.783	167.014	279
39	264.474	269.955	185.829	104.134	129.735	114.26	164.77	173.39	155.721	216.847	91.4627	219.089	134.251	54.4286	256.624	124.967	20.6224	113.136	188.11	92.5573	58.6577	95.7592	126.634	36.5756	333.242	109.482	58.7138	80.7265	97.4182	106.754	133.956	88.03	304.478	181.718	182.967	115.658	147.019	127.796	110.715	134.248	118.052	191.502	72.4367	83.0009	25.8796	87.849	182.573	183.706	262.305
40	366.475	136.973	211.44	81.542	179.684	111.572	106.884	111.455	164.761	153.277	110.774	181.674	21.8024	85.8167	66.9903	122.328	20.0512	157.302	147.745	149.427	41.5966	274.813	142.203	12.6667	128.26	82.3676	172.789	82.9088	58.8331	224.428	165.319	203.659	92.3096	193.52	129.212	125.257	197.553	146.852	110.282	142.205	110.526	133.249	77.3881	75.739	32.8215	127.759	221.597	78.4596	243.097
41	372.46	202.639	182.423	155.234	149.579	186.629	159.989	93.9429	79.436	178.659	67.8087	200.739	56.9443	253.622	72.61	192.057	25.5064	147.046	272.877	92.6326	36.0571	148.458	101.555	28.415	308.113	97.0951	246.875	74.6011	71.1616	87.7959	61.605	107.674	100.792	211.794	112.616	98.452	282.63	93.281	134.745	143.832	77.5025	103.069	115.038	71.2995	14.9064	114.803	212.567	190.724	144.483
42	368.129	269.719	124.001	164.811	152.648	195.796	129.882	156.233	154.775	157.561	93.0733	68.98	40.1396	104.283	95.4497	143.167	26.0266	173.887	194.905	92.5362	32.7088	118.821	110.246	29.1373	284.533	85.5341	95.3977	81.6882	79.4091	96.0997	161.3	209.545	63.7845	163.788	96.7347	101.168	141.272	57.2066	83.7343	132.197	104.181	77.6511	132.262	114.385	17.3821	101.442	216.988	103.531	150.902
43	167.868	230.777	120.955	81.5757	118.197	139.937	192.325	149.688	134.045	142.457	111.391	210.77	62.2305	107.235	83.7886	105.073	25.8641	216.905	272.82	52.3963	16.2047	77.7156	69.9351	21.4275	92.6307	117.853	116.907	105.365	79.8798	145.72	126.906	135.794	59.9451	131.252	172.472	92.395	97.3565	102.088	76.9465	301.464	109.539	58.7407	90.1505	119.323	28.1889	84.1438	166.997	239.838	157.643
44	240.758	216.525	161.747	233.524	96.2562	99.1587	86.1345	73.0481	197.111	99.3989	149.687	218.611	25.3278	56.7256	75.0015	123.79	16.5845	143.413	222.546	86.1487	16.0382	158.118	224.124	27.5048	364.707	91.5232	99.7262	99.5784	144.607	141.955	130.937	142.198	71.6665	131.221	163.502	76.3401	218.951	103.921	75.435	147.796	137.107	67.6719	236.647	125.039	24.1584	177.902	188.057	272.438	130.342
45	283.908	198.932	319.294	78.188	109.68	126.093	154.277	90.8489	135.282	209.908	74.8748	196.171	19.5063	130.516	129.481	114.98	15.0788	87.9129	292.691	53.8551	25.1495	109.658	94.5692	18.914	302.871	71.2623	290.511	119.588	73.7284	91.053	215.566	94.1817	214.162	170.583	219.806	64.2943	175.299	82.3991	115.379	159.288	111.033	160.524	185.316	81.6999	31.4879	212.87	129.901	202.088	270.549
46	219.509	232.716	207.057	82.9581	88.8277	148.526	144.735	68.6791	100.889	149.718	255.925	83.8893	17.4686	76.6662	87.0545	125.787	26.1164	131.15	255.395	76.5951	28.2037	147.693	132.87	20.1715	293.332	84.3523	55.1623	161.627	119.629	91.8962	168.384	125.411	96.5915	189.481	107.719	68.0524	89.5787	99.0212	71.8324	131.113	176.324	157.75	105.251	71.1722	46.0248	83.7223	244.182	128.765	591.802
47	426.637	178.57	173.948	49.5714	223.207	287.5	170.192	69.3975	158.875	151.454	112.81	371.039	64.1624	165.322	109.157	71.0286	25.9264	208.637	266.043	79.4547	28.0383	165.283	171.93	30.4803	333.977	109.097	194.736	138.68	145.029	193.601	106.844	136.664	370.984	201.834	134.348	146.294	182.926	192.354	94.4184	73.7126	77.6923	200.126	133.122	61.8816	26.5562	103.812	232.802	171.23	267.699
48	521.186	159.657	517.274	178.357	256.018	108.109	108.294	99.8941	140.671	195.273	88.1414	192.996	38.2373	81.0715	77.4367	146.373	19.4539	208.898	294.928	73.985	34.755	99.4568	155.684	10.3236	190.715	89.0349	110.984	92.3336	89.4805	92.9148	217.511	146.481	366.265	163.922	112.849	89.6782	127.226	104.172	91.4061	117.286	214.839	195.583	140.137	83.851	20.8136	87.3567	212.002	131.484	330.522
49	79.2222	189.568	143.571	105.583	214.357	260.014	210.198	89.9196	141.982	175.039	108.235	251.317	18.165	137.597	131.903	182.585	19.7955	147.243	151.589	84.2391	46.1739	166.313	178.059	18.8448	347.104	168.092	79.3974	120.236	133.246	86.5423	176.125	100.701	283.807	146.113	141.434	95.0736	102.829	130.313	62.7812	105.7	171.418	111.714	103.233	94.2388	21.0914	66.6654	273.817	110.076	178.61
50	205.619	281.573	148.25	178.615	174.39	171.818	106.413	317.138	148.742	248.384	105.913	130.019	30.6815	93.3234	105.62	79.1624	20.4332	161.247	192.65	70.34	22.3917	426.794	80.1895	27.0184	159.406	129.425	44.293	90.3973	117.157	69.859	269.953	124.782	56.8925	134.942	98.9554	119.235	219.159	153.038	161.476	164.197	91.2263	142.502	193.488	75.3077	19.3075	62.8815	205.369	179.66	192.345
[truncated: 12 more columns]

## Sheet: Nucleus volume (µm^3)
Cell	pcm1	SPAC1B3.09c	slp1	sad1	rps1601	nop9	rpl8	dfg10	pmo25	rpl701	SPAC11E3.02c	rpa49	sac3	red5	mcs6	spc24	erg11	usp101	ndc80	taf10	pci2	SPAPB1E7.01c	prp2	sec59	ned8	WT	mis17	sfc3	pss1	dys1	usp103	vph2	orc1	taf8	snf21	hem13	mis19	cut9	fol1	med7	nnf1	taf9	lcp5	sfc1	nop10	rrp6	smg1	uaf2	msl1
1	6.68638	4.99943	5.4151	3.40454	4.06638	4.04931	5.24275	5.48456	4.71265	6.42882	3.08543	6.56189	7.17408	7.36485	5.22863	5.36747	5.42981	8.1897	20.7917	11.4815	4.90161	3.55618	5.87736	3.93229	14.5144	4.94604	3.27055	2.78317	5.22967	6.07813	9.43174	7.30231	8.03194	6.67698	14.541	3.38894	3.75246	6.53978	10.6001	13.422	3.81686	6.2464	6.56244	5.09215	5.7525	1.86265	19.991	11.2233	16.7099
2	7.54515	1.69884	3.16904	4.25406	6.18156	6.03078	5.22247	2.66956	7.15632	6.86186	3.31709	7.29371	4.09204	9.83412	5.44866	5.89562	4.02002	7.04937	11.6131	5.95487	4.75433	4.06685	4.70657	4.60986	6.68638	5.98048	3.29976	7.09334	4.39159	9.59131	6.54518	8.22781	9.48208	5.92162	12.0385	3.08989	3.8746	6.68121	5.70818	12.3302	3.55022	9.74172	4.88608	5.73	4.218	7.36276	11.5255	17.2199	12.4852
3	11.7109	6.56907	6.41962	6.18156	5.3501	5.20296	4.68335	5.51855	8.53757	17.1542	3.35152	6.7139	9.39142	4.46542	3.65366	4.51109	3.38018	7.26811	7.16574	7.80189	6.78934	5.81198	5.09826	2.60095	12.8091	4.7489	6.14617	4.29849	5.03583	5.65736	6.66864	4.04931	6.50064	11.9231	7.09087	5.44643	7.98125	6.39837	7.1039	10.2123	3.24822	2.41924	3.34688	2.84679	5.60685	7.91101	21.3457	13.0775	13.4033
4	12.8996	5.6014	5.84898	7.53703	4.55714	7.02984	5.3501	4.51906	4.08995	6.20641	6.33684	6.70572	12.2075	6.18234	2.65067	3.8027	5.53847	5.2772	8.91358	4.30726	11.9013	2.77755	4.10467	4.29794	22.4058	4.57197	7.61044	4.74069	7.30808	7.88006	5.69836	7.98279	5.33422	9.42289	4.52418	4.13823	7.85271	6.91213	8.72147	2.38692	4.61067	5.74302	5.31456	3.96459	9.43446	13.2223	12.1044	9.27505	12.3616
5	11.542	8.62934	7.50691	1.93397	4.60986	5.51233	5.20702	5.75706	5.62073	5.90758	2.96943	5.14529	6.14617	4.18334	3.75412	8.72556	6.44815	6.03078	17.0774	5.41412	4.3321	5.17303	7.38178	4.11852	37.0505	4.02218	6.83393	4.42869	5.01485	8.87517	3.79351	7.77485	7.2138	5.52043	4.34628	4.18638	7.62486	6.60289	3.57656	11.9082	5.10087	6.4396	7.02655	4.76205	4.60986	9.34634	10.7554	13.8749	11.6489
6	5.88734	4.97132	9.86187	4.80263	5.66153	7.04802	5.45045	3.17916	4.50068	5.59737	4.70222	5.07906	9.34127	8.6462	6.75917	7.64465	6.24988	7.16252	18.7425	3.55916	6.93889	4.76429	4.70515	5.92162	10.6752	3.18959	7.41644	4.32006	1.71665	6.15886	13.4798	3.79089	4.56506	13.1419	5.00838	10.7637	7.59766	6.14031	8.26547	5.10543	4.26885	4.81945	5.80517	4.95747	6.66567	4.46772	12.0729	11.4086	20.8434
7	7.49061	4.02002	8.94837	6.38366	4.19229	7.28748	7.78724	3.76439	4.55934	12.623	6.00944	9.83799	9.34127	2.34272	5.72609	5.1249	4.69387	8.82031	9.9502	3.33729	7.2683	4.22028	6.34155	3.91076	14.8979	3.82864	3.38664	6.30398	3.49193	7.56824	4.62942	13.0787	11.0544	12.4632	9.41068	3.56675	5.98261	5.24275	10.8126	6.18255	4.36989	5.17114	6.30549	3.58406	5.081	6.46103	8.23423	9.36977	13.7888
8	5.87612	4.46915	7.85689	5.85782	3.74306	3.7024	4.70067	2.96562	4.14997	7.10278	4.00981	5.14673	8.88656	4.86758	4.51109	5.07615	5.02865	16.9366	19.294	3.74668	4.52932	4.86223	6.54748	4.01106	16.9478	4.24831	4.07796	2.6054	5.49797	8.44303	5.68616	4.8183	9.30561	10.8587	1.05954	6.95471	8.2592	10.514	3.17841	11.117	3.95267	2.62715	5.36951	3.00687	4.56719	4.02042	9.62572	10.8326	13.1381
9	8.51215	5.75706	6.61934	3.21228	5.44866	4.10979	7.10809	4.07191	9.4136	6.25075	3.39992	5.75516	9.41068	3.58902	3.81563	4.19618	3.28301	7.96127	12.2607	2.32773	6.95471	8.86967	10.4189	4.25623	8.78935	3.81109	4.09204	5.00838	6.09635	8.62536	9.31892	5.0316	4.33505	19.918	9.14866	3.28537	8.18545	6.74881	7.62486	12.8314	3.81173	2.7614	9.52066	6.39431	6.08148	13.2554	16.2069	9.70145	17.0901
10	7.83675	5.02538	6.53374	6.42882	6.05122	8.07031	6.38229	4.12119	5.47115	19.2736	3.40066	5.09827	11.0031	7.62486	4.07191	10.2026	3.34289	5.77051	3.40634	2.15845	9.1202	4.18891	5.88647	4.0303	7.02502	4.02218	5.35984	2.15264	7.61198	2.88994	6.36901	5.77707	5.081	5.45854	3.01111	2.92804	3.18062	5.48126	10.519	4.69636	6.65269	4.64933	5.61885	4.11852	4.60066	2.67396	7.85912	8.38863	20.6077
11	5.18565	3.90741	7.80522	9.51305	5.65016	6.18584	7.6241	3.40634	4.72707	7.27075	3.21777	7.30218	4.86675	3.60481	6.51531	6.24876	4.76943	6.70655	6.08512	3.31709	5.32364	5.17133	5.19683	3.10727	9.79954	3.60386	3.80785	2.95536	7.62486	2.20382	6.0463	5.87736	5.09163	8.47284	12.5893	8.64164	2.1823	5.94799	9.96679	7.37152	4.71525	4.07609	4.41672	2.03867	4.95349	9.91959	9.33366	21.3911	15.6488
12	5.68729	5.04415	8.95953	4.0929	4.51374	6.09532	6.42699	5.3501	14.8166	6.52809	4.27238	6.86186	4.81857	2.62324	4.88608	6.97996	6.95762	11.846	7.54371	3.96092	5.97761	4.08283	7.43069	3.81614	8.75831	5.24275	5.27509	3.21234	6.02396	4.6209	9.20104	7.49877	11.3745	7.48606	7.50858	5.02786	8.92857	6.26551	5.21023	4.47376	3.51057	4.45194	6.03078	3.28301	8.50906	10.0632	10.3008	13.2381	13.8767
13	5.66992	10.614	3.46477	4.00426	3.81614	7.54789	4.16247	3.75246	8.26547	4.71525	2.49797	10.6222	6.00591	5.70818	3.54688	7.25642	2.49233	7.75054	4.54954	2.60751	2.70919	2.89055	12.4091	3.75412	16.2073	11.0948	7.43078	3.46626	2.94169	7.53683	4.45425	10.2606	9.52713	11.597	6.04412	6.97105	3.17916	7.1384	4.65946	6.48706	6.75917	3.84584	5.48377	5.11418	6.1233	4.8218	5.04415	11.5671	19.6282
14	6.05122	3.67425	7.535	3.00775	3.88081	3.76439	5.38268	4.3537	6.90612	14.3892	5.82461	7.07952	7.26279	3.47102	5.24269	7.66152	3.92524	4.46542	11.1623	3.73165	5.53318	4.02639	9.03772	4.41282	15.7968	3.39543	5.77667	9.17937	2.81022	3.34664	7.57608	6.75416	11.4469	12.6979	6.59778	5.3275	14.4008	7.32837	7.83625	7.93824	2.68064	7.26152	7.75252	6.62017	6.13389	2.66992	16.2651	11.1038	15.7134
15	5.31163	8.12267	8.27597	3.61745	6.297	8.81821	8.82027	5.82521	7.40346	6.45587	5.44643	9.5706	7.69706	8.04938	4.80043	4.99146	4.83017	3.15441	7.61211	3.04887	4.95572	4.54671	5.48863	5.13218	3.94454	4.62622	6.27782	3.38079	6.74881	7.30869	4.72846	6.70446	4.29982	12.4128	6.06699	8.36725	6.34598	7.50858	5.13669	8.46618	8.03265	5.17303	9.12542	3.61595	4.7484	8.01698	13.9527	7.73069	15.7548
16	7.31964	6.41702	5.28197	2.71232	5.53163	2.95357	5.83167	5.28197	7.98125	8.44071	3.23421	6.00732	6.19465	5.05545	5.98048	5.02159	7.98125	9.46188	9.10543	4.71525	5.22967	3.00687	2.06078	5.40053	16.013	3.79936	3.92014	5.41577	7.79275	2.90254	5.74469	4.46154	4.72782	9.8614	9.42289	4.33235	6.95874	9.10041	4.7468	15.4214	5.72609	3.47102	8.16226	3.41632	4.88554	3.74901	10.1406	16.9816	15.4214
17	9.04919	12.8558	4.22028	7.28834	5.49797	5.63167	4.21064	3.48954	6.30691	5.42618	2.35208	7.06396	4.90323	5.33857	4.95574	2.29087	4.95669	7.67753	4.44445	6.5993	6.6468	4.02218	2.87297	2.66238	12.4366	5.22863	11.7786	5.26409	7.08209	2.27293	5.93315	8.37833	9.75828	6.63778	7.58604	6.8435	4.97772	6.59767	5.13433	8.47231	2.69553	7.54789	3.81205	6.05499	7.25377	4.88554	4.94817	9.61853	14.299
18	5.86151	3.76812	5.2566	7.64465	4.00981	5.59318	5.86056	6.74881	4.76205	5.95262	3.06291	8.11298	5.65794	2.31794	5.19683	5.27157	2.11773	8.87031	3.43055	1.51615	7.95987	6.33684	8.66745	5.33857	15.1145	3.92734	3.00905	3.55916	4.13823	8.31326	4.34507	8.91137	3.38372	11.1623	4.95206	14.7984	8.29184	12.4554	5.05984	5.69912	8.33565	4.3537	4.60986	9.82302	4.94068	6.79312	13.6481	7.09334	6.81077
19	5.46391	5.41751	5.83167	5.28197	7.15233	4.07609	2.07805	4.95349	5.54227	6.37463	2.88003	9.46813	3.83432	4.07609	4.66038	5.68703	0.558326	7.16318	15.8958	2.63418	1.43372	5.66147	4.86643	0.630269	13.2232	6.34155	2.54972	10.2126	3.23888	5.58115	7.21669	9.05453	8.52994	11.5704	8.1897	4.7489	5.76622	7.93567	7.46651	5.85506	8.07966	6.10899	5.2566	4.79536	1.16942	10.4916	18.1397	6.67545	10.3165
20	6.99025	6.34933	12.3238	3.94935	7.4381	10.6156	5.99902	4.39714	5.19045	5.91624	3.29003	6.38366	1.64681	4.32343	8.7105	7.52199	1.13234	3.81686	11.6409	5.57243	2.46578	5.22967	6.06481	0.538343	13.3024	4.83745	7.4101	4.72782	7.43078	3.07783	9.70145	10.9204	11.5644	10.8326	8.82796	7.37023	5.54453	8.51466	8.51547	12.9058	5.00272	9.68577	6.76862	4.38535	1.23257	4.25406	8.01929	14.5622	10.7557
21	9.35961	8.37833	4.1728	6.02188	4.38413	8.24092	8.77057	3.51454	5.47757	7.5025	4.05397	7.91421	1.73867	5.43644	4.55929	8.40175	1.90724	4.33751	13.0157	2.56543	1.12252	5.65736	5.51075	0.40779	8.39924	4.87145	2.91791	5.73002	3.60386	6.9333	7.33087	8.84473	4.73397	5.19045	9.83799	5.4739	9.90437	7.89634	5.04867	9.11542	7.54515	5.94884	6.12214	4.03007	0.747204	6.6638	9.45415	7.6795	9.34076
22	11.242	5.24232	5.00838	5.51855	3.9394	5.6889	7.2703	5.21022	6.44625	6.1061	2.79776	6.38548	0.814903	3.67016	3.37721	9.65764	1.41032	4.46772	8.98656	5.92419	2.35944	7.01219	14.2531	0.594667	12.1377	5.32004	4.61792	3.48461	6.474	3.06763	5.38033	9.51305	7.80333	17.3196	8.66745	6.78247	9.97788	4.90877	4.27349	8.4419	5.75925	5.97808	7.2703	4.22522	1.22713	3.62492	8.01731	13.5181	8.23423
23	12.0323	11.4063	4.83424	4.93118	4.73286	3.67124	7.87466	4.53898	2.7045	7.43069	6.37318	7.4381	1.57698	4.0537	4.38062	13.5216	0.600639	6.38366	15.2066	1.87199	0.651711	4.74153	7.61044	0.821252	13.218	4.22028	4.6209	7.54789	5.08708	9.3982	6.44781	10.6691	6.77644	4.74069	9.73687	4.31175	10.5956	7.38259	6.39431	7.08844	8.2266	8.1329	4.90877	4.46915	0.772537	3.68293	12.3437	11.8955	13.8728
24	8.15679	6.95485	7.48643	3.29003	4.29411	5.40667	4.80263	2.78773	4.78936	7.74278	4.28833	8.22978	2.6323	3.9493	3.97187	6.14755	1.33425	4.81344	16.0438	2.76368	1.70926	4.7484	11.3764	0.403006	15.725	4.46772	5.85289	4.3313	5.24232	7.04768	4.68584	10.0562	6.2149	9.64677	15.0688	6.80699	3.92956	6.24465	6.95471	8.58639	6.24714	6.19398	4.77208	4.60986	1.6219	6.06693	15.7877	15.8925	6.24876
25	5.94144	9.75818	5.84898	4.95044	3.7727	2.79696	5.66471	5.32364	5.96241	8.92763	3.46477	3.8211	2.03023	2.34013	4.52287	3.62031	1.07816	3.31255	11.6941	4.59228	1.24619	4.36192	7.88909	0.696198	5.47562	4.81945	1.98929	4.35156	2.8895	3.20884	13.4111	4.95349	4.66388	12.0257	9.16443	3.04887	9.08586	7.89634	5.00272	13.1768	3.8211	4.34507	7.66269	6.25075	1.13942	5.57457	11.5723	8.52856	6.28516
26	11.2092	4.45072	7.24782	7.95909	10.8468	3.88067	5.74302	6.32512	6.99531	8.47777	3.79027	7.1384	1.45555	3.81205	3.18959	6.38366	1.14794	3.76812	5.3262	3.97187	0.661136	2.72235	6.465	1.22811	17.9142	3.88605	5.1867	4.34628	9.18787	1.82521	9.04736	7.50858	7.4381	10.8479	6.46592	7.2106	4.22522	11.6983	3.75502	7.99634	6.68263	7.09613	4.72846	8.7873	2.02834	6.56918	8.85947	6.59431	7.13625
27	12.641	5.20296	6.91213	3.54829	5.36747	3.31567	4.23604	3.92875	5.90345	7.02502	4.10467	14.2142	1.78379	3.01039	5.77707	5.00272	1.25097	7.4381	9.806	2.65017	1.02909	4.86839	6.61474	3.117	8.01698	4.73286	6.81818	2.83498	3.15944	6.20774	5.09965	2.70279	6.16701	6.59176	5.15825	4.2911	8.31965	7.30231	4.39714	13.0157	5.33578	5.12972	5.64548	4.04197	0.986966	13.4877	13.388	9.04231	11.7779
28	6.5993	7.70174	8.1897	6.29519	5.3921	6.77863	3.34688	3.88721	6.94763	9.19346	6.27922	5.97473	0.572657	4.02639	9.93976	5.50235	1.05203	5.54069	20.1484	2.69346	1.12252	2.9913	6.35488	0.569267	23.7605	4.42576	5.06241	4.76205	5.19683	4.73056	5.21356	4.25406	5.0758	9.86187	7.0915	5.22325	7.37508	5.55635	3.85207	3.43039	6.38229	3.60386	5.92419	4.10467	1.65157	5.87612	20.1418	15.8661	14.9438
29	3.18959	4.84343	10.5346	7.91421	4.17518	6.53045	4.21501	4.01106	9.11606	8.53757	4.80263	4.00685	1.88691	3.93229	6.20641	9.39137	0.910374	6.03771	8.50348	6.22309	1.96569	2.94273	13.3828	1.52185	13.8844	3.79351	7.30082	4.70067	6.54478	5.43107	6.33165	6.61474	6.4992	10.0203	4.67423	3.55022	4.01553	4.00155	7.40346	6.32685	10.5544	4.08958	4.83038	7.26811	1.24653	6.86186	21.7273	9.04231	13.9295
30	5.26697	5.24275	4.06638	4.95349	5.29653	6.08813	3.53191	5.86056	10.3587	6.6147	6.06665	5.30025	1.63965	6.13813	2.96562	6.14031	1.53505	5.55508	10.5774	12.4091	1.06808	4.47162	6.34155	0.537414	7.04768	3.83074	6.24714	4.06638	4.02002	6.29413	11.8397	5.73374	15.926	16.0153	4.48373	12.2671	2.70087	8.66745	3.75246	5.96769	3.77466	4.91063	5.40008	5.27509	1.34481	11.7169	6.03603	15.8661	21.8958
31	7.20637	5.42576	9.10157	9.0232	6.4749	4.94868	4.66038	6.28178	4.51681	7.80246	4.95044	5.87702	2.10569	7.01061	3.44422	2.52968	1.0607	9.84335	8.07791	5.62073	0.946215	8.25831	7.91804	0.964483	8.4243	3.97187	6.80178	7.82878	6.83393	8.6024	12.615	16.4672	7.73536	6.09635	4.84243	4.48009	7.66094	10.8953	4.88956	8.19141	3.82864	4.77208	7.76282	4.99592	2.06319	5.10543	12.2002	7.10875	18.0378
32	8.93576	6.03771	5.16469	5.85289	6.93789	8.8345	4.28833	6.03083	4.49862	5.3016	4.15518	8.34959	1.69263	3.04887	2.57119	4.59001	0.853049	4.1438	6.91119	3.77741	1.06513	6.0741	4.39897	0.637241	15.4133	5.21022	6.33917	2.58928	4.52838	4.22802	4.37411	2.95842	5.65124	10.8479	10.6579	4.02836	8.8345	6.37463	4.93597	10.2987	5.22627	8.07966	5.90978	5.24275	1.2705	6.90612	7.70298	8.81863	10.8761
33	5.4701	6.68121	4.07191	6.15171	5.28306	7.93666	4.03099	5.48377	8.77769	5.26986	4.21653	3.70786	2.20195	9.37419	3.9129	7.39284	0.826986	6.60063	14.0228	3.42804	0.841921	4.44823	4.06036	1.34242	9.69974	5.51855	11.9587	8.80568	4.52287	6.38366	4.86729	3.92875	6.83863	8.99719	7.44358	3.60358	8.1329	8.11662	6.83393	6.33917	8.03661	2.63845	4.36766	5.38159	2.97439	2.42278	8.54283	9.83691	13.4033
34	9.82302	7.66152	8.38239	4.88488	7.19083	7.59608	3.66263	5.47757	6.13226	5.55788	4.00981	5.20372	1.88973	8.63865	3.43584	10.1116	0.868791	6.95874	10.1614	2.10838	1.18236	4.16648	9.45197	0.821252	11.5723	5.78133	9.83799	5.16469	6.24465	6.38497	2.95477	3.92573	6.19398	9.36929	10.4359	3.53461	8.42792	5.47115	4.00382	13.1115	7.07691	5.80517	6.13813	6.11943	1.01561	4.52086	27.0346	12.7836	30.7083
35	4.27349	7.41644	7.26279	4.56686	5.34785	10.6507	6.52809	5.50235	7.25614	3.7245	1.8122	7.95909	2.14966	6.05122	4.89453	3.92841	0.956597	7.24782	9.20467	4.56719	2.12031	4.27349	4.95574	2.00901	4.77266	6.39299	7.529	2.53664	4.74016	4.88057	8.4772	8.32866	8.4419	4.91051	5.42981	3.5837	9.57888	4.602	8.92617	9.39801	14.8516	2.92086	4.34507	4.25623	1.69678	7.52588	20.7844	12.8382	10.5353
36	10.8096	4.02318	5.7724	7.02502	18.9131	8.26547	6.7427	3.47605	6.94847	3.68083	3.47787	9.51305	2.83025	5.53318	2.82581	3.46466	1.12239	10.6026	12.1546	5.35756	1.18756	8.20843	9.4339	1.39858	10.928	5.31456	4.88608	5.48817	6.83303	7.72333	7.61044	4.80043	3.92573	6.81301	7.33777	2.38248	4.49862	10.5779	4.85297	10.6947	6.78247	5.26523	4.38986	3.79255	0.976118	3.14669	19.9359	14.9535	12.645
37	5.76709	5.69912	4.47811	8.63272	5.73897	3.89804	4.71484	4.42576	7.79806	8.88383	3.36277	7.30231	1.58056	4.08689	4.80043	7.06585	0.940237	9.03891	57.1882	5.98993	2.29774	10.3758	5.33422	1.124	11.8021	4.8543	8.32532	3.75412	3.25634	7.81235	7.72741	3.05005	4.3321	9.70145	2.71044	6.03083	4.69123	5.58647	4.08958	7.78724	11.2176	7.25594	6.86374	4.11378	1.18442	3.80346	18.0374	11.1222	7.49582
38	7.91943	3.00295	7.99913	5.78133	5.28341	5.22825	6.6764	4.95044	5.18934	5.13821	4.76142	6.35121	2.31439	3.75412	8.40175	5.84404	0.853317	6.34155	21.3902	2.64685	2.23765	19.1339	3.53452	2.16722	15.9775	3.60198	5.51855	4.80152	5.12349	7.28521	10.2528	3.48909	5.33291	11.0221	6.21136	3.95267	11.2092	10.3272	9.75631	6.05065	5.14103	5.6249	6.23694	4.54671	1.09645	9.15863	10.7779	8.41634	12.3693
39	6.96908	5.014	7.31261	4.4845	5.51611	5.05545	7.09007	7.95909	4.61067	10.5908	3.05581	6.14617	2.0847	3.52142	14.5299	5.31456	0.933828	4.73362	13.2233	3.35855	2.12177	3.63058	3.53191	1.85765	16.3619	5.44643	5.00953	9.28973	5.24875	5.20167	7.20086	5.4915	13.749	6.91119	8.66359	5.24232	4.46733	8.18797	6.70605	13.0347	8.16102	10.3443	4.21214	5.20372	1.27902	5.7873	10.3685	10.6171	9.21709
40	8.91476	5.51905	7.26279	3.68857	8.63865	4.76142	5.22627	3.84584	5.92138	5.74242	4.28605	7.18452	0.84975	5.08391	2.89488	3.1949	0.733412	7.59099	6.5677	4.96731	2.23747	14.7882	7.50858	0.674311	7.8596	3.11844	8.07548	5.51611	3.92734	10.9572	8.61667	6.96908	5.87612	9.70262	6.48706	6.17301	11.6273	9.0232	5.95487	10.2612	6.04871	4.33068	5.90232	4.11378	1.56739	5.05984	13.0724	3.15274	11.3619
41	7.69665	7.33087	4.18891	4.81344	7.06533	10.0415	4.96158	4.35156	7.26811	6.34155	1.11307	10.196	2.32767	6.96796	2.84679	6.34155	1.21942	6.89568	7.82394	4.18463	1.78534	7.94407	6.08036	1.21367	10.5701	4.51374	8.27392	3.67016	4.67998	5.421	4.24831	8.44071	6.42699	12.2327	9.6295	5.42019	18.8758	8.126	5.4466	7.07338	1.95331	5.30025	6.60063	4.55934	1.00303	7.3174	8.44353	9.0381	10.3648
42	11.963	4.07427	5.61212	3.57656	6.99025	4.86145	5.94085	6.42882	6.68263	5.53546	3.84584	3.01369	1.82651	4.5614	4.21469	5.65016	1.49897	8.48858	13.7328	5.17614	1.06601	6.12405	5.69912	1.30196	15.1523	4.73286	6.2621	5.60685	5.58684	4.62403	9.5114	11.6276	4.10006	10.4531	3.89255	6.94763	6.29384	2.8277	5.2318	7.51376	7.0397	3.65	8.71644	7.58566	1.43047	6.26191	11.6088	8.35396	8.30628
43	5.40053	5.51165	4.94039	4.22028	6.79346	6.4992	5.97761	5.48377	6.8905	5.95487	4.3537	11.0981	2.58401	5.49797	2.56249	5.49797	1.41842	10.0787	4.90052	1.90268	0.824441	4.94039	3.77741	0.809283	4.65616	7.96224	5.26521	4.24911	4.01106	10.3443	5.26409	7.58566	4.49862	8.5743	8.25757	5.7477	6.32184	3.53976	3.01246	13.2785	7.32847	4.10534	6.05006	5.9592	2.08636	4.29849	11.832	10.9528	11.1674
44	3.8149	11.5216	6.73867	9.38296	4.70067	2.75309	4.95572	3.64855	11.0253	3.59857	3.81109	4.7468	0.77575	3.38163	2.70823	6.17076	0.734543	6.13485	11.5681	3.25473	0.77575	5.2856	5.94144	2.10777	24.7191	4.03881	4.69941	8.61866	7.56472	10.5623	6.45105	4.89453	5.67464	9.28486	9.03886	4.18837	14.2531	6.05065	4.7668	5.75946	6.17076	3.31709	13.2955	7.20637	1.18811	6.80641	10.8407	18.329	9.27824
45	8.27392	6.04731	11.9753	2.58176	4.44302	5.64357	5.94144	4.18553	6.05122	6.48075	4.21469	11.6416	1.06115	5.47204	3.06634	4.85487	0.855559	3.53853	10.8373	3.18959	1.27651	4.89121	3.8647	0.962491	13.31	3.75246	9.52066	6.78482	3.39929	5.15557	12.016	5.59318	12.8493	9.39199	12.2652	5.38805	9.77324	6.35121	7.09788	7.06017	6.73867	8.85312	4.95572	5.56867	1.60744	6.97336	11.3269	10.6468	16.4341
46	7.13273	7.71014	7.29141	3.75246	4.08514	4.51924	5.24477	2.95357	6.71735	4.96158	10.6182	4.55714	1.19148	4.56686	3.2137	4.48009	1.23768	5.77707	13.0586	4.7484	1.31865	7.0397	7.43257	0.82975	12.8348	4.26217	2.61807	8.58639	5.67464	7.51856	8.10189	8.78953	5.17614	12.6206	6.9034	5.00838	7.32837	6.54367	3.8211	9.46813	9.86187	8.43552	3.89804	4.26885	2.10302	9.87222	19.8152	8.38995	30.0868
47	8.14147	6.47335	7.15632	2.87698	6.95471	8.03661	5.81198	2.56543	8.32075	8.34543	4.83745	14.3559	3.09722	8.0408	6.24465	5.42453	1.4421	9.12494	11.0315	3.17841	1.24461	8.02536	6.70517	1.58347	19.4949	6.17905	7.86633	2.84127	7.01061	13.4072	7.16231	5.44866	24.7858	13.0388	10.196	4.97877	15.3972	9.15863	4.66575	4.56068	4.55714	12.1199	3.64188	2.69772	1.37873	5.81031	8.90246	9.14247	9.76506
48	8.65668	3.68857	20.5197	9.46188	9.70145	4.2536	2.97458	5.61212	5.26837	6.75124	4.77208	5.43944	2.3877	4.35295	3.57656	6.32877	1.12805	6.6003	11.8009	3.62846	1.78379	3.79351	5.91624	0.606104	11.1623	5.29653	6.97397	5.73897	4.81791	4.09853	9.5453	10.9942	17.4715	10.2838	8.94841	4.86007	6.99398	6.05122	5.4915	9.24761	12.207	14.6218	6.89033	4.87145	1.30955	3.18959	20.4253	12.1653	23.2469
49	2.66711	7.03096	5.95487	3.19574	10.3988	7.0964	8.19212	2.82713	5.31662	7.81046	3.28301	9.77131	0.604315	3.23105	5.86056	7.76862	0.88239	4.99943	7.05425	3.75246	2.28988	6.83006	6.22636	0.947017	20.0279	6.36805	4.10727	4.16412	7.35841	5.27509	9.68486	6.54053	13.099	6.54478	7.99333	4.73286	4.22522	4.91598	2.96562	2.87506	12.5808	5.96241	5.69836	5.81198	0.976809	4.53247	15.5339	6.59176	7.5454
50	6.12471	7.63034	6.7779	7.45823	8.63272	6.58147	3.44226	7.88689	7.26279	8.14594	2.99683	4.28605	1.87499	4.24615	3.11534	4.16948	1.26593	6.39287	14.2743	2.58367	1.37186	18.6757	7.2683	1.21573	9.70004	5.42089	3.02849	4.12119	6.04871	3.10446	11.7971	5.18934	5.04839	7.23485	8.33856	5.94884	12.4512	6.04412	6.99398	5.15324	3.82864	5.94884	5.26837	4.64121	1.14626	3.3744	10.2322	7.90064	10.9784
[truncated: 12 more columns]

## Sheet: NC ratio
Cell	pcm1	SPAC1B3.09c	slp1	sad1	rps1601	nop9	rpl8	dfg10	pmo25	rpl701	SPAC11E3.02c	rpa49	sac3	red5	mcs6	spc24	erg11	usp101	ndc80	taf10	pci2	SPAPB1E7.01c	prp2	sec59	ned8	WT	mis17	sfc3	pss1	dys1	usp103	vph2	orc1	taf8	snf21	hem13	mis19	cut9	fol1	med7	nnf1	taf9	lcp5	sfc1	nop10	rrp6	smg1	uaf2	msl1
1	0.0270413	0.0348253	0.050182	0.0245918	0.0243408	0.0340965	0.0435033	0.0606438	0.0498853	0.0387464	0.0432367	0.042051	0.0458918	0.0427994	0.0407222	0.0501614	0.062443	0.0490714	0.0574476	0.053867	0.0593724	0.0543043	0.0506968	0.042434	0.0467023	0.0457205	0.0569446	0.0358017	0.0539258	0.0595072	0.0516192	0.0539932	0.037395	0.0453811	0.0648118	0.0491433	0.0497154	0.0588897	0.0571345	0.102922	0.0525109	0.0335705	0.0725806	0.0583834	0.0529667	0.0400375	0.0846959	0.0637429	0.0411081
2	0.0257212	0.0118095	0.0231935	0.0349089	0.0601172	0.0503904	0.0470454	0.0329718	0.0446009	0.0394784	0.0510206	0.0417435	0.0317287	0.0359505	0.0400491	0.0238473	0.0451808	0.0467046	0.0375702	0.0638241	0.0439887	0.0516856	0.0463083	0.0387686	0.047725	0.041401	0.0693749	0.078347	0.0422487	0.0523433	0.0495192	0.0494355	0.042086	0.0462908	0.0596286	0.044195	0.0475547	0.0479454	0.0449127	0.0587787	0.0637527	0.0822206	0.0671731	0.0483405	0.0522558	0.0518559	0.0686049	0.0560231	0.0668026
3	0.0253882	0.0406178	0.0430933	0.0384339	0.0367686	0.0516928	0.0337846	0.0379351	0.0451766	0.0582895	0.0540302	0.0445334	0.0184362	0.0250693	0.0395051	0.0362056	0.0601011	0.0388831	0.0268257	0.134777	0.035754	0.0572896	0.054107	0.0349337	0.0579252	0.0350218	0.0716597	0.0299809	0.0604299	0.0374415	0.0431231	0.034576	0.0241252	0.0579271	0.0371312	0.098305	0.0573176	0.0457644	0.0639516	0.0584747	0.0460418	0.0242891	0.0699549	0.0408589	0.0741556	0.0692576	0.0750679	0.0640553	0.066267
4	0.0320168	0.0437604	0.0337209	0.0401541	0.034595	0.0518361	0.0416974	0.0358323	0.0442163	0.0291529	0.0468395	0.0539989	0.052606	0.0420322	0.028728	0.033903	0.0317173	0.0700738	0.0490134	0.0434166	0.0425451	0.0322433	0.0493534	0.0372592	0.0652286	0.0462801	0.0223973	0.0570646	0.0382422	0.051858	0.0583959	0.0511917	0.0406623	0.0456828	0.0493302	0.0459752	0.0405162	0.0521495	0.0670703	0.031653	0.0617029	0.0810834	0.0554716	0.0581589	0.0794478	0.0844537	0.0448383	0.0580257	0.0576026
5	0.049853	0.0472622	0.038113	0.046193	0.0252989	0.0532624	0.0373511	0.0510771	0.050886	0.0332799	0.0502229	0.0410943	0.0485583	0.0402585	0.0490937	0.0415292	0.0655517	0.0395932	0.0400313	0.0456169	0.0380272	0.0641831	0.0624495	0.0553872	0.0724678	0.0434601	0.0924917	0.0813632	0.0417164	0.0792458	0.0456244	0.0536594	0.0491002	0.0472105	0.0412298	0.0626051	0.0645744	0.0353036	0.0468431	0.0736424	0.0551491	0.0467944	0.0551569	0.0583356	0.0621108	0.0577266	0.0467833	0.0735719	0.0555267
6	0.0337163	0.0484072	0.0445823	0.0301089	0.034533	0.0454762	0.0468406	0.0554408	0.0365337	0.0362261	0.0344843	0.0359151	0.0659906	0.0345856	0.0482604	0.0492449	0.0431155	0.0385474	0.056884	0.0418638	0.0567526	0.0673818	0.0456052	0.0416197	0.044077	0.0370681	0.0356971	0.0525392	0.0285976	0.0540146	0.057408	0.0398826	0.04477	0.0306389	0.0520795	0.0367865	0.0454544	0.0543168	0.0571769	0.0716458	0.0582013	0.0366024	0.0600735	0.0682906	0.0499557	0.0409224	0.0697487	0.0522678	0.0480134
7	0.0362775	0.0272556	0.0548984	0.0352199	0.030948	0.0385905	0.0341879	0.049145	0.0329215	0.068699	0.0435638	0.0398044	0.040131	0.036359	0.0402797	0.0310715	0.0391931	0.0820526	0.0385094	0.023819	0.0380207	0.0641389	0.0770194	0.0430719	0.0300624	0.0475049	0.0501449	0.0519983	0.039584	0.0714406	0.0476338	0.0578029	0.0454008	0.0477144	0.0485061	0.0385133	0.0518898	0.0474127	0.098422	0.034923	0.0652798	0.0671488	0.0844346	0.0672479	0.0529411	0.072729	0.0592239	0.0670882	0.0607152
8	0.0392786	0.0164606	0.0366459	0.0416731	0.0294597	0.0540325	0.0385864	0.0450649	0.0242015	0.0331899	0.0441027	0.0281531	0.0274229	0.0698095	0.0511268	0.0385201	0.0451972	0.0491817	0.068366	0.0414985	0.0547603	0.0463294	0.0514586	0.0386833	0.0443551	0.0557748	0.0511783	0.0344556	0.0793121	0.0587343	0.0618124	0.0590537	0.0699084	0.0371409	0.0146316	0.0524398	0.0520629	0.0565325	0.0509704	0.059272	0.0668209	0.0452251	0.0560455	0.0503064	0.053123	0.0481938	0.0427102	0.0683805	0.0711478
9	0.0495274	0.0176739	0.0285978	0.0331462	0.0285794	0.0351457	0.0401854	0.0273114	0.047985	0.0414558	0.0523495	0.0490472	0.0381654	0.0400202	0.0383318	0.0405489	0.0364477	0.0313383	0.0470233	0.028577	0.0506454	0.0406593	0.122632	0.0356595	0.0528334	0.0350732	0.0579668	0.0604688	0.0411483	0.0428573	0.0332517	0.0650889	0.0478904	0.0702989	0.0550477	0.0535074	0.0630703	0.0481909	0.0558628	0.0538996	0.036953	0.0687817	0.0712284	0.046376	0.0684347	0.0696162	0.0688551	0.0613502	0.0787986
10	0.0206001	0.0320086	0.0373838	0.0334877	0.0366835	0.0545992	0.0349611	0.0598007	0.0310479	0.0423194	0.0782857	0.048441	0.0469466	0.0454695	0.0254852	0.0537351	0.0351555	0.0422026	0.0448064	0.0333509	0.0436936	0.0417148	0.0447991	0.0384652	0.0459345	0.051823	0.0643297	0.0275762	0.0398663	0.0320842	0.0445705	0.0443935	0.0370273	0.0228538	0.0399169	0.0556203	0.0309502	0.0630614	0.0734481	0.0540274	0.0661576	0.057278	0.067383	0.0753076	0.0703789	0.0475555	0.0372573	0.0636186	0.0623824
11	0.0141833	0.0276423	0.0371643	0.0580112	0.0373557	0.0380018	0.0452989	0.0314015	0.0219237	0.0235816	0.0437937	0.0485649	0.0331221	0.0462969	0.0536902	0.0503851	0.0283677	0.0337786	0.0315485	0.048953	0.0413247	0.0518122	0.0592514	0.0686489	0.0470135	0.0399834	0.0353132	0.0325935	0.0799931	0.0318076	0.0891749	0.0413474	0.0388341	0.0562054	0.0613495	0.043176	0.0190876	0.062489	0.0680791	0.0473377	0.0530301	0.053565	0.0556151	0.0266176	0.074358	0.0790638	0.0435597	0.0656639	0.0571546
12	0.0232697	0.0313041	0.0393245	0.0501174	0.0261393	0.0363777	0.0594556	0.0296222	0.0461224	0.0386288	0.0358433	0.0439335	0.0587709	0.0464977	0.0509204	0.0355094	0.0489005	0.0453446	0.0535423	0.0480761	0.0574196	0.0489636	0.0331312	0.0419758	0.0420948	0.0628656	0.0599426	0.0493831	0.05322	0.0303623	0.0496879	0.0594267	0.0349023	0.0629428	0.0556302	0.036272	0.059438	0.0460684	0.0467727	0.0518313	0.0414192	0.0886264	0.0523715	0.0481782	0.0624751	0.0860762	0.0599654	0.051772	0.051274
13	0.0157352	0.040887	0.0226212	0.0340325	0.0376039	0.0525696	0.0324477	0.0431227	0.0509247	0.0472944	0.0247846	0.0497184	0.0466039	0.0471729	0.0514429	0.0475112	0.0433886	0.0404128	0.0220613	0.0402812	0.0439767	0.0320018	0.0464196	0.0534314	0.0496841	0.0633754	0.0264329	0.0376938	0.0315272	0.0583859	0.0557621	0.0530733	0.054011	0.0509687	0.0481296	0.0518597	0.0189842	0.0554964	0.0382302	0.0785503	0.0585901	0.0614565	0.0405628	0.0515354	0.0461979	0.0487716	0.0444044	0.0632183	0.0639257
14	0.0227933	0.0227234	0.0309285	0.0323096	0.0295426	0.0365962	0.0464413	0.0283598	0.0290118	0.0390117	0.0478286	0.0381156	0.0432809	0.0478442	0.0577074	0.057394	0.0298622	0.0462066	0.0283489	0.0706577	0.0666639	0.0500787	0.0342768	0.0339556	0.029388	0.0542735	0.0545128	0.0645173	0.0338438	0.0353541	0.0695281	0.0592309	0.0494673	0.0568473	0.0600868	0.0540468	0.0567708	0.0632601	0.0578306	0.0527473	0.0483841	0.124988	0.0508609	0.0656128	0.0704007	0.0258943	0.0661148	0.0771866	0.0451072
15	0.025865	0.0340739	0.0281818	0.0255547	0.0395155	0.0440998	0.057867	0.0340173	0.032161	0.0274685	0.0572758	0.0433748	0.0694596	0.0379477	0.0282006	0.0365972	0.0440489	0.0304091	0.0294956	0.0502177	0.0531801	0.0524863	0.0352959	0.0436745	0.0484455	0.0502905	0.0379823	0.0403056	0.0452807	0.0679692	0.0538405	0.0644339	0.0276012	0.0600313	0.0505356	0.0690336	0.0544873	0.0632507	0.0480022	0.0741154	0.0481696	0.0353366	0.0560787	0.0448064	0.0904716	0.0760044	0.0676281	0.0603909	0.0809433
16	0.0374998	0.0390203	0.0258621	0.0328883	0.0263191	0.038554	0.0556329	0.0610522	0.0413792	0.0482815	0.0371737	0.0510838	0.0551142	0.0387448	0.050443	0.040038	0.0373315	0.027546	0.0310795	0.0527692	0.0375818	0.0319906	0.0175347	0.0432029	0.0545726	0.0427311	0.0482495	0.0484399	0.0738744	0.0409455	0.0501518	0.0573423	0.0460172	0.0626856	0.0735012	0.0455929	0.0650879	0.0802095	0.0628974	0.0653602	0.0364935	0.0508225	0.0489719	0.0547462	0.0523681	0.0340453	0.0286619	0.076276	0.0647683
17	0.0210779	0.0469029	0.0310004	0.0314493	0.0343406	0.0307731	0.0406052	0.0501798	0.0467188	0.0342911	0.0307513	0.0520047	0.0455481	0.0520989	0.0399765	0.0311401	0.0458588	0.0324185	0.0372066	0.0844359	0.068247	0.0405426	0.0250118	0.0407585	0.0412413	0.0446565	0.0281552	0.0538177	0.0460618	0.0304865	0.0639043	0.0502601	0.0570707	0.0568904	0.0415415	0.0524037	0.0499779	0.0465396	0.0587742	0.0638572	0.026525	0.0966493	0.0788982	0.061681	0.10194	0.0532492	0.0324149	0.0620067	0.0653884
18	0.0278959	0.0252022	0.0361214	0.0465816	0.0388549	0.0632974	0.0551176	0.0565089	0.0254047	0.0340897	0.0400549	0.044782	0.0397058	0.0229806	0.0549125	0.0367262	0.0191999	0.0692932	0.0370781	0.0282145	0.0304684	0.05636	0.0538642	0.0388418	0.0538397	0.0490758	0.060831	0.0669518	0.0448461	0.0599937	0.053839	0.0509218	0.0749756	0.0633431	0.0509056	0.0598759	0.0589012	0.0748497	0.0854286	0.0520306	0.050385	0.0340989	0.0504868	0.0531859	0.0612852	0.0612841	0.0510275	0.0575137	0.0437109
19	0.0277337	0.0150049	0.0304347	0.0319099	0.0455685	0.0388862	0.0364193	0.0391063	0.0380213	0.040601	0.0403755	0.0548019	0.0360563	0.0299401	0.0473813	0.0496606	0.0200365	0.0642619	0.0471063	0.0320882	0.0450639	0.034353	0.0321932	0.0382414	0.0508049	0.0493118	0.0463088	0.0536655	0.0546529	0.047985	0.048519	0.0706149	0.0657207	0.0503409	0.0498359	0.0473902	0.0599426	0.0729161	0.0481313	0.0312523	0.0638072	0.0616505	0.0599799	0.0751014	0.0458939	0.10391	0.0840004	0.0515806	0.0609988
20	0.0403307	0.0329323	0.0331846	0.0435113	0.0384953	0.0430935	0.0423581	0.0332501	0.0592413	0.0309602	0.0326319	0.0433214	0.0594176	0.0472405	0.0586112	0.0374946	0.0848103	0.0454352	0.0394806	0.0461761	0.0376694	0.0558312	0.042762	0.0415552	0.0435372	0.0623381	0.045104	0.0488411	0.0533018	0.0277848	0.041014	0.0552656	0.0512961	0.061839	0.0614358	0.0516204	0.0687492	0.0735043	0.0607414	0.0635937	0.0539358	0.0584834	0.0525301	0.051523	0.0615827	0.0464879	0.0487565	0.0771205	0.0540461
21	0.0274837	0.0318025	0.0489351	0.0345656	0.0623185	0.0366583	0.0553783	0.0209244	0.040078	0.0461989	0.0611083	0.0479045	0.0489774	0.059619	0.0426274	0.044285	0.0501985	0.0261999	0.0887189	0.0371322	0.0334947	0.0419364	0.0229485	0.0345119	0.0434028	0.048444	0.057656	0.0578767	0.0625876	0.0515106	0.041114	0.0466923	0.0659918	0.0455133	0.0592626	0.04216	0.0709782	0.0725382	0.0671923	0.0433764	0.0612656	0.0447196	0.056403	0.0562844	0.0280928	0.0614959	0.0398266	0.0531071	0.0608733
22	0.034094	0.0229181	0.0333608	0.0349542	0.0326079	0.0327584	0.047265	0.0265825	0.0555077	0.050055	0.0336012	0.0479645	0.0159136	0.0306286	0.0447416	0.0371624	0.0676356	0.0322909	0.0226094	0.0385379	0.055498	0.066339	0.0669269	0.0382037	0.0473135	0.0488549	0.0286039	0.0601975	0.0362301	0.0322503	0.0489367	0.0452071	0.0511868	0.0520032	0.0561106	0.0567302	0.0716396	0.0484025	0.0401632	0.0351636	0.0482625	0.0662587	0.0512876	0.0649595	0.0519787	0.118303	0.0409104	0.0578842	0.0509278
23	0.0378846	0.043164	0.0289148	0.0630647	0.0384002	0.0420957	0.0492541	0.0375227	0.02388	0.0583459	0.0810178	0.0779899	0.0497102	0.0559114	0.0712722	0.0498327	0.0263117	0.0919082	0.0685393	0.0344323	0.0507376	0.0393637	0.0589754	0.0591125	0.0469293	0.066398	0.0384722	0.0758828	0.0425425	0.0510684	0.0387782	0.0618359	0.0636183	0.0292651	0.0460289	0.0576535	0.0534769	0.0612044	0.0527047	0.0508297	0.0579944	0.11431	0.0583681	0.0612777	0.0507273	0.0828353	0.0464423	0.0598862	0.0741281
24	0.0436525	0.0668738	0.0350592	0.0425796	0.0419002	0.027156	0.0362305	0.0374266	0.037946	0.0417386	0.036485	0.0599732	0.0381212	0.0526407	0.0711603	0.065097	0.044891	0.0729083	0.0564397	0.0373427	0.053227	0.0277295	0.0812529	0.0429452	0.0570067	0.0649644	0.0340789	0.0418381	0.0426645	0.0611428	0.0517388	0.0484714	0.0725005	0.0504576	0.0907168	0.0667558	0.0275889	0.0548268	0.0547883	0.0520309	0.0665934	0.0326948	0.071429	0.0769083	0.0711011	0.0719953	0.103691	0.0641879	0.0429932
25	0.0376947	0.0221994	0.0325836	0.0272161	0.0351817	0.0211027	0.0380969	0.0393564	0.0288414	0.0424691	0.0524149	0.032513	0.0639232	0.0271131	0.0872409	0.0333816	0.0291865	0.0428521	0.0857766	0.068272	0.0466396	0.0357223	0.0330558	0.0565741	0.0503659	0.0646168	0.040243	0.0536441	0.0267806	0.0413235	0.0694488	0.0625209	0.0514894	0.0647083	0.056592	0.0656221	0.0869197	0.064373	0.0453796	0.0625313	0.0383588	0.0404976	0.0543121	0.0529055	0.11002	0.0777749	0.0441091	0.0677812	0.0437011
26	0.0322885	0.046734	0.0346985	0.0546869	0.0488686	0.035521	0.0320662	0.0460426	0.0417283	0.0869009	0.043617	0.0725348	0.0458603	0.0414957	0.0559577	0.0370029	0.0418794	0.0286476	0.0234626	0.0455972	0.05504	0.0409451	0.0375225	0.0472075	0.0542724	0.0557168	0.0524095	0.0466427	0.0442065	0.01891	0.0459526	0.0577956	0.058122	0.0616051	0.0493131	0.0582083	0.0391352	0.063101	0.0540284	0.062823	0.0850555	0.0487486	0.0549594	0.0531996	0.0637778	0.0595562	0.0528059	0.0585908	0.0647327
27	0.0434962	0.0632721	0.0390439	0.0537821	0.0392911	0.0264069	0.0334281	0.0443097	0.0341559	0.0547774	0.0583737	0.0490664	0.0323096	0.0377701	0.0530346	0.0402038	0.0358192	0.0756686	0.04375	0.0403084	0.0458932	0.0583482	0.0355776	0.0623705	0.0458394	0.0547146	0.0316593	0.0413564	0.0477837	0.0380587	0.0571328	0.0358179	0.0238298	0.0481967	0.0487676	0.0644021	0.0550897	0.0527493	0.0503436	0.0543577	0.045897	0.0419758	0.0984655	0.044163	0.0424847	0.0901056	0.0566992	0.0518628	0.0502601
28	0.0351953	0.0623116	0.0361141	0.0363632	0.0364585	0.0380194	0.0323594	0.0486302	0.0369909	0.0454189	0.0609831	0.0821423	0.0443054	0.0550929	0.0553664	0.0355381	0.0357493	0.0624722	0.0548105	0.0227064	0.0552959	0.0307101	0.0372853	0.0402075	0.0523978	0.0430717	0.0259894	0.0561228	0.0444735	0.0586087	0.0539595	0.0599256	0.0732316	0.0445881	0.0430587	0.0537803	0.0537275	0.0611504	0.0585063	0.041838	0.0487012	0.0607546	0.0647083	0.0485403	0.0599819	0.0687466	0.0780921	0.0841107	0.0859485
29	0.0211898	0.0280573	0.0443361	0.0484714	0.0270726	0.053965	0.0365428	0.0447944	0.0463725	0.0493459	0.033248	0.027203	0.0528912	0.0460817	0.0385956	0.0504959	0.048377	0.0286832	0.0200693	0.058028	0.0520783	0.0223629	0.0879996	0.0616728	0.0450606	0.0552102	0.0685916	0.0477645	0.0456126	0.0480722	0.0537848	0.0520941	0.0519195	0.0516777	0.0718761	0.0390157	0.0504656	0.0330757	0.0464342	0.0369414	0.0588356	0.0644046	0.0406048	0.0658852	0.0367314	0.0864215	0.0637707	0.0518628	0.0901821
30	0.0230929	0.0339865	0.0216773	0.0331241	0.0483531	0.0358315	0.0290322	0.0440979	0.0528141	0.0488057	0.0462968	0.0267817	0.0528745	0.0476499	0.0409302	0.0407676	0.0520265	0.0411625	0.0517191	0.068706	0.0598977	0.0474253	0.0254239	0.0437984	0.0528805	0.0328783	0.0328756	0.0449716	0.0566669	0.0567082	0.0626846	0.0579513	0.0702706	0.0678536	0.0599873	0.0575082	0.0308848	0.0441616	0.0464191	0.0611657	0.0532843	0.0442355	0.02694	0.0795305	0.0541656	0.0682623	0.0507755	0.0841107	0.0884463
31	0.0257532	0.0370422	0.0474992	0.0470843	0.0492823	0.0488926	0.0516472	0.0349822	0.0289196	0.0389743	0.0499496	0.0383079	0.0740163	0.0458529	0.0312827	0.0320006	0.0453291	0.0286535	0.0344023	0.058467	0.0338205	0.0573829	0.052385	0.0572547	0.0484033	0.0459912	0.0358755	0.0500542	0.079037	0.0630572	0.0582149	0.0500494	0.0619774	0.0508695	0.0510284	0.044209	0.0573158	0.0605618	0.046872	0.063705	0.0545154	0.058098	0.0461782	0.0489954	0.0618662	0.0377137	0.0623372	0.0445848	0.0664932
32	0.026662	0.0504352	0.0355777	0.0639343	0.0410162	0.0392654	0.0367017	0.0264642	0.0372342	0.0234051	0.0501577	0.0475272	0.0363578	0.0349725	0.039764	0.0331013	0.0457354	0.0285932	0.0333878	0.0336425	0.0327089	0.0490749	0.0313914	0.0560377	0.0571177	0.0667864	0.0235308	0.0257016	0.0495524	0.0390274	0.0447551	0.0410519	0.0652927	0.0661329	0.0644513	0.0514668	0.0700929	0.0561201	0.0626872	0.0524896	0.0464443	0.0484555	0.0689991	0.0633699	0.0495792	0.0550707	0.0703013	0.0703332	0.0641567
33	0.0299685	0.0387607	0.0325186	0.0399803	0.0377094	0.0291687	0.0402139	0.0397159	0.0550967	0.0269567	0.0595254	0.0383545	0.0514812	0.0349852	0.0383486	0.0926605	0.036394	0.0531334	0.0421587	0.0604379	0.0456168	0.0494837	0.0336518	0.044721	0.0380347	0.0458742	0.0453964	0.0349285	0.0621345	0.0607045	0.0408313	0.0440965	0.0410708	0.057272	0.0409048	0.068339	0.0461186	0.0451795	0.0667761	0.0442783	0.0650374	0.054733	0.0500395	0.06407	0.0561559	0.0313482	0.0691315	0.0857573	0.0838016
34	0.0218376	0.0395971	0.0524911	0.0365816	0.0453909	0.0428974	0.027052	0.0497049	0.0280442	0.0516831	0.0445942	0.0418948	0.0426915	0.0508644	0.0428732	0.0604144	0.0584903	0.0456547	0.0281844	0.0255316	0.0477388	0.043978	0.0566258	0.0448552	0.0367809	0.0412665	0.0905041	0.0292094	0.0772467	0.0516452	0.0378764	0.049882	0.0527426	0.0616403	0.0879789	0.0614073	0.0634016	0.0300989	0.0575052	0.0636111	0.0534406	0.0432198	0.0562527	0.0635528	0.063911	0.0479419	0.0969592	0.0474309	0.122713
35	0.027065	0.0393894	0.0396624	0.0224982	0.0411399	0.0484313	0.0456496	0.0489865	0.0375746	0.0289797	0.025296	0.0447294	0.0351005	0.0736514	0.047104	0.067073	0.0437213	0.0592072	0.0290784	0.0578168	0.0470244	0.0439503	0.0310428	0.0829237	0.033951	0.0556128	0.0643917	0.0404113	0.0516712	0.0381773	0.0647661	0.0828217	0.0448568	0.0389432	0.0394248	0.045604	0.0730362	0.0401003	0.0585581	0.075029	0.125673	0.0660595	0.0556975	0.0416568	0.0580962	0.0622608	0.0553543	0.0682297	0.0603156
36	0.0409785	0.0186792	0.03973	0.0294175	0.0546062	0.0556425	0.0524728	0.031208	0.0479462	0.0626665	0.0288531	0.0417148	0.0285043	0.0517785	0.0320708	0.0780697	0.0463922	0.0486842	0.0341568	0.0669053	0.0371939	0.0524067	0.0704075	0.0561975	0.0365026	0.0394802	0.0645059	0.0520577	0.0571671	0.0771473	0.0660738	0.0450943	0.0374574	0.0570706	0.045193	0.0389153	0.0451461	0.0517796	0.0470504	0.0667011	0.0538638	0.046326	0.0685696	0.0566472	0.0647931	0.0432533	0.0869472	0.0379519	0.0661493
37	0.0249451	0.0462407	0.0284066	0.0399062	0.0382099	0.0343284	0.0264411	0.0370531	0.0319689	0.0908948	0.0721512	0.0376477	0.0455132	0.0690825	0.0444563	0.0545266	0.0721232	0.0564502	0.151578	0.0372837	0.0437453	0.0581443	0.0281546	0.0462991	0.0459171	0.0527038	0.0502137	0.0323548	0.046992	0.0678556	0.0412162	0.0394694	0.0644156	0.0652075	0.0271452	0.0680618	0.0691049	0.0326392	0.0624213	0.0483573	0.0756208	0.061618	0.0548248	0.0849937	0.0523291	0.0279662	0.0734904	0.0690873	0.0737409
38	0.0176992	0.0341542	0.0345768	0.0380888	0.0442778	0.0325675	0.0464872	0.0471301	0.0373126	0.0383417	0.0464141	0.0453566	0.0458379	0.0346216	0.0614555	0.0755719	0.038967	0.0433698	0.0903591	0.021932	0.0495261	0.0773907	0.0309624	0.0629213	0.0638357	0.0570005	0.074924	0.0371617	0.0483286	0.0548175	0.0550917	0.0361188	0.0410917	0.0536856	0.0486703	0.0786208	0.0656304	0.062172	0.0573736	0.0411794	0.0454367	0.059621	0.0628462	0.0534441	0.0590422	0.0595247	0.0863734	0.0503931	0.0443343
39	0.0263507	0.0185735	0.0393514	0.0430647	0.0425183	0.0442453	0.0430301	0.0459027	0.0296084	0.0488401	0.0334104	0.0280532	0.0155284	0.064698	0.0566196	0.0425278	0.0452823	0.0418402	0.0702955	0.0362862	0.0361721	0.0379137	0.0278908	0.0507894	0.049099	0.0497473	0.0853212	0.115077	0.0538785	0.0487258	0.0537555	0.0623821	0.045156	0.0380326	0.0473506	0.0453261	0.0303861	0.0640708	0.0605704	0.0970939	0.0691308	0.0540164	0.0581492	0.0626948	0.0494218	0.0658779	0.0567908	0.0577941	0.0351388
40	0.0243257	0.040293	0.0343491	0.0452352	0.0480768	0.0426758	0.0488965	0.0345058	0.0359391	0.0374642	0.038692	0.0395461	0.0389751	0.0592415	0.0432135	0.0261174	0.0365771	0.0482575	0.0444529	0.0332424	0.0537897	0.053812	0.0528017	0.0532348	0.0612784	0.03786	0.0467361	0.0665323	0.066754	0.0488226	0.0521216	0.0342194	0.0636566	0.0501374	0.0502049	0.0492828	0.0588567	0.0614444	0.0539965	0.072158	0.0547263	0.0325006	0.076269	0.0543152	0.0477549	0.0396044	0.0589919	0.040183	0.046738
41	0.0206643	0.0361769	0.0229627	0.0310077	0.0472346	0.0538048	0.0310121	0.0463213	0.0914964	0.0354952	0.0164149	0.0507923	0.0408762	0.0274738	0.0392066	0.0330192	0.0478084	0.0468948	0.0286721	0.0451745	0.0495143	0.0535104	0.0598724	0.0427124	0.0343058	0.0464878	0.0335145	0.0491971	0.0657655	0.0617455	0.0689605	0.0783916	0.0637646	0.0577575	0.0855073	0.0550541	0.0667862	0.0871131	0.0404215	0.049178	0.0252032	0.0514241	0.0573777	0.0639463	0.0672884	0.0637389	0.0397217	0.0473884	0.0717372
42	0.0324968	0.0151056	0.0452587	0.0217009	0.0457933	0.0248292	0.0457403	0.0411489	0.0431763	0.0351322	0.0413206	0.0436893	0.0455038	0.0437404	0.0441562	0.0394654	0.0575936	0.0488167	0.0704591	0.0559363	0.0325908	0.05154	0.0516947	0.0446836	0.0532532	0.055333	0.0656421	0.0686372	0.0703552	0.048117	0.058967	0.0554899	0.0642798	0.0638212	0.0402394	0.068674	0.0445514	0.0494296	0.062481	0.0568377	0.0675719	0.0470051	0.0659027	0.066317	0.0822959	0.0617287	0.0534997	0.0806904	0.0550441
43	0.0321712	0.023883	0.0408449	0.0517345	0.0574758	0.0464438	0.0310807	0.0366347	0.0514043	0.0418011	0.0390848	0.0526548	0.0415232	0.0512703	0.0305828	0.052325	0.0548411	0.0464659	0.0179625	0.0363132	0.0508767	0.0635701	0.0540131	0.0377683	0.0502659	0.0675606	0.0450376	0.0403277	0.0502136	0.0709873	0.0414803	0.0558616	0.0750456	0.0653272	0.0478778	0.0622079	0.0649349	0.0346738	0.03915	0.0440467	0.0669026	0.0698892	0.0671106	0.0499419	0.0740133	0.051085	0.070852	0.0456673	0.07084
44	0.0158454	0.0532112	0.0416618	0.0401799	0.048835	0.0277645	0.0575347	0.0499472	0.0559348	0.0362033	0.0254605	0.0217134	0.0306284	0.0596137	0.036109	0.0498487	0.044291	0.0427775	0.0519808	0.0377803	0.0483689	0.0334282	0.0265096	0.0766325	0.067778	0.0441288	0.0471231	0.0865516	0.0523122	0.0744062	0.0492683	0.0344206	0.0791811	0.0707574	0.0552828	0.0548646	0.0650971	0.0582236	0.0631908	0.038969	0.0450069	0.0490172	0.0561828	0.0576331	0.0491798	0.0382593	0.0576456	0.0672778	0.0711841
45	0.029143	0.0303988	0.0375054	0.0330199	0.0405091	0.0447573	0.0385114	0.0460713	0.0447304	0.0308742	0.0562899	0.0593439	0.0544005	0.0419262	0.0236818	0.0422235	0.0567393	0.0402504	0.0370263	0.0592254	0.050757	0.0446044	0.0408664	0.0508877	0.0439461	0.052657	0.0327722	0.0567352	0.0461056	0.0566216	0.0557418	0.0593871	0.0599982	0.0550581	0.0558001	0.0838029	0.0557519	0.0770786	0.0615178	0.0443232	0.0606908	0.0551514	0.026742	0.06816	0.0510495	0.0327588	0.0871959	0.0526842	0.0607437
46	0.0324941	0.0331311	0.0352145	0.0452332	0.0459895	0.0304273	0.0362371	0.0430054	0.0665814	0.0331394	0.0414898	0.0543232	0.0682071	0.0595681	0.036916	0.0356165	0.047391	0.0440494	0.051131	0.0619934	0.0467546	0.0476644	0.0559385	0.0411348	0.0437552	0.0505282	0.0474612	0.0531247	0.0474355	0.0818159	0.0481154	0.0700859	0.0535879	0.066606	0.0640874	0.0735959	0.0818093	0.0660836	0.0531947	0.0722135	0.0559304	0.0534741	0.0370356	0.0599792	0.0456932	0.117916	0.0811491	0.065157	0.0508394
47	0.0190829	0.0362512	0.0411405	0.0580371	0.0311581	0.0279534	0.0341496	0.0369673	0.052373	0.055102	0.0428813	0.038691	0.0482715	0.0486373	0.0572081	0.076371	0.0556229	0.0437359	0.0414651	0.0400027	0.0443896	0.0485554	0.0389995	0.0519505	0.0583721	0.056638	0.0403948	0.0204879	0.0483394	0.0692517	0.067035	0.0398691	0.0668108	0.0646016	0.0758922	0.0340327	0.0841715	0.0476134	0.0494157	0.0618711	0.0586562	0.0605612	0.0273575	0.0435948	0.0519175	0.0559696	0.0382404	0.0533929	0.0364778
48	0.0166096	0.0231031	0.0396689	0.0530502	0.0378937	0.0393455	0.0274675	0.0561808	0.0374517	0.0345734	0.0541412	0.0281842	0.0624443	0.0536927	0.0461869	0.0432373	0.0579861	0.0315958	0.0400129	0.0490433	0.0513248	0.0381423	0.0380016	0.0587104	0.0585287	0.0594882	0.0628378	0.0621547	0.0538432	0.0441106	0.0438843	0.075055	0.0477018	0.0627356	0.0792955	0.0541945	0.0549727	0.0580887	0.060078	0.0788469	0.0568192	0.0747602	0.0491684	0.0580964	0.0629179	0.0365122	0.0963448	0.0925228	0.0703338
49	0.0336662	0.0370895	0.0414769	0.0302676	0.0485116	0.0272924	0.0389733	0.0314407	0.0374457	0.0446212	0.0303322	0.0388805	0.0332681	0.023482	0.0444307	0.0425479	0.0445754	0.0339536	0.0465352	0.0445453	0.0495925	0.0410675	0.0349679	0.0502534	0.0577001	0.0378844	0.0517305	0.0346329	0.0552241	0.0609539	0.0549887	0.0649499	0.0461548	0.0447925	0.0565162	0.049781	0.0410897	0.0377243	0.0472374	0.0272002	0.0733922	0.053372	0.0551988	0.0616729	0.0463131	0.0679884	0.0567309	0.0598838	0.0422452
50	0.0297867	0.0270989	0.0457195	0.0417559	0.0495025	0.0383049	0.0323481	0.024869	0.0488281	0.0327957	0.0282953	0.0329647	0.0611113	0.0454993	0.0294959	0.05267	0.0619546	0.0396464	0.0740945	0.0367312	0.0612664	0.043758	0.0906391	0.0449965	0.0608511	0.0418843	0.0683741	0.0455897	0.0516292	0.044439	0.0437003	0.0415872	0.0887356	0.0536146	0.0842658	0.0498917	0.0568137	0.0394943	0.0433128	0.0313845	0.0419686	0.0417458	0.0272283	0.0616299	0.0593689	0.0536629	0.0498235	0.0439754	0.0570768
[truncated: 12 more columns]
