# Supplementary material for: A systematic genetic screen identifies essential factors involved in nuclear size control
Source: PLoS Genet. 2019 Feb 13;15(2):e1007929. doi: 10.1371/journal.pgen.1007929 (PMC6391033; doi:10.1371/journal.pgen.1007929)
Supplement: S5 Table — N/C ratio measurements for individual cells in populations described in Fig 1E and Fig 6A. (XLSX) [file pgen.1007929.s006.xlsx]

## Sheet: FIG 1E Raw data
Cut11-GFP	Ish1-yEGFP
0.0772937	0.0634341
0.0953116	0.0696139
0.0868441	0.090908
0.0797183	0.0939027
0.0562012	0.0630834
0.0732967	0.0808155
0.0747892	0.0906577
0.0842907	0.0778157
0.0751585	0.0680959
0.0625524	0.0705861
0.0764254	0.0752523
0.0817917	0.0658179
0.111946	0.0808675
0.0772741	0.077598
0.0927359	0.0759712
0.0682562	0.0694465
0.0856596	0.0764847
0.0906198	0.0675368
0.0717472	0.0909768
0.0928762	0.076433
0.076413	0.0943784
0.0934249	0.0914014
0.0976037	0.0678048
0.0697387	0.0627986
0.0920109	0.0739359
0.0770066	0.0719733
0.115728	0.080602
0.0846734	0.0783387
0.0799381	0.0946444
0.0888271	0.0812831
0.0756419	0.0583959
0.100938	0.0750375
0.0652105	0.0712243
0.111281	0.0998633
0.0965242	0.0816654
0.0722232	0.106056
0.0646308	0.0743982
0.0753463	0.0839205
0.0737909	0.0966422
0.0950148	0.0856791
0.0693535	0.068417
0.0805678	0.0848815
0.0645436	0.0676334
0.0614345	0.0808972
0.0778137	0.057183
0.079754	0.0688171
0.0993967	0.0581075
0.104621	0.074034
0.0824363	0.0858844
0.0876235	0.0879756
0.0697254	0.0749226
0.0941094	0.0848596
0.0897477	0.0803715
0.0618169	0.0779403
0.0610757	0.0762635
0.0805936	0.0708086
0.0745358	0.0872657
0.0928534	0.0826102
0.0746699	0.0702875
0.0788997	0.0769407
0.0737486	0.0777128
0.0834612	0.0713821
0.0749671	0.0850535
0.067781	0.0890153
0.0790958	0.0650783
0.0924197	0.0927628
0.0859994	0.0894924
0.074535	0.0748415
0.073245	0.11169
0.0882452	0.0759339
0.0626103	0.0690004
0.118226	0.0734184
0.0465467	0.0993932
0.0530361	0.0900102
0.0717917	0.0978191
0.0697062	0.0747961
0.0814357	0.0973146
0.0771158	0.0807955
0.0816337	0.0994115
0.0756563	0.0889805
0.0576557	0.0715936
0.0666211	0.0785562
0.0555214	0.101589
0.0718799	0.080012
0.0892272	0.0730221
0.066091	0.103817
0.0731558	0.0756332
0.0955093	0.0799049
0.0743717	0.0883276
0.072634	0.0848072
0.0911442	0.0799981
0.0710866	0.0860525
0.0791462	0.0750279
0.0777772	0.0807248
0.0892695	0.0946575
0.0670258	0.0702163
0.0786402	0.0769406
0.0816165	0.0604381
0.0739428	0.0656075
0.0841306	0.0848128
0.0761186	0.0760581
0.0957451	0.0885625
0.0933712	0.0928509
0.102246	0.0791875
0.0906216	0.106172
0.0705402	0.0691867
0.0750904	0.0826698
0.0834276	0.0779274
0.099438	0.075106
0.0853216	0.0847177
0.0751343	0.0855605
0.0774637	0.0651771
0.0883206	0.0725397
0.0824318	0.0660563
0.0571392	0.0892082
0.0952031	0.0923313
0.0824923	0.0832324
0.0582138	0.072186
0.0802994	0.0873938
0.0783172	0.117887
0.0881501	0.0707198
0.0860447	0.0889752
0.0848983	0.0681947
0.0825495	0.0844285
0.109817	0.0792208
0.0677699	0.0955935
0.102888	0.083455
0.0899212	0.0783128
0.0954356	0.0875604
0.0940172	0.0450785
0.0748347	0.0776465
0.0788905	0.0756095
0.0695352	0.0744376
0.0814781	0.074122
0.0803326	0.0887598
0.0825813	0.107709
0.0606726	0.0637281
0.0761882	0.102716
0.0734145	0.0591621
0.085543	0.0843236
0.081903	0.112932
0.0860374	0.103399
0.0630355	0.0757454
0.070453	0.0910997
0.0676851	0.0824164
0.0837716	0.0747944
0.0730364	0.0854318
0.0638501	0.0799667
0.0776191	0.0692571
0.0640514	0.0688665

## Sheet: FIG 6A Raw data
WT	Cdk9∆C	Cdk9(T212A)
0.0935483	0.0737797	0.064001
0.0836844	0.0614139	0.0710026
0.0894829	0.0673127	0.0864171
0.0572498	0.0749386	0.0697544
0.0679383	0.0880428	0.0733596
0.082017	0.0739388	0.101123
0.0781429	0.0739973	0.0657961
0.0655039	0.0681758	0.0890234
0.08805	0.0781069	0.0952696
0.0945137	0.0680333	0.0785307
0.0819558	0.0497066	0.0787921
0.0974919	0.0847897	0.0525343
0.079629	0.0759189	0.0585604
0.0816661	0.0489715	0.0853955
0.0685753	0.0615975	0.085042
0.0824095	0.0790626	0.0651322
0.0807849	0.0923868	0.0646548
0.0962597	0.0624352	0.0514915
0.0925128	0.0871596	0.0720272
0.0753545	0.0630743	0.0733855
0.0758166	0.092631	0.0735289
0.0842912	0.0603746	0.0734104
0.0758207	0.128229	0.0710449
0.0623652	0.100463	0.0706172
0.0702465	0.0682317	0.0752996
0.0683505	0.0601086	0.0702662
0.118625	0.0939161	0.0642573
0.0925206	0.0671204	0.0878717
0.112846	0.079387	0.0508371
0.0909785	0.0814429	0.070392
0.100366	0.0601347	0.0540073
0.121186	0.092552	0.0765041
0.0620431	0.0563603	0.0700566
0.0622008	0.0914734	0.0561632
0.0841637	0.0522722	0.0514464
0.0669884	0.0797774	0.075701
0.0838195	0.0616906	0.077519
0.0648635	0.0956528	0.0854313
0.109383	0.0644713	0.0915064
0.0841214	0.0808546	0.0881898
0.0698644	0.0614419	0.0850249
0.0908191	0.0796503	0.0688784
0.0833971	0.0716975	0.0572041
0.0705625	0.0722155	0.0908713
0.0820044	0.0741117	0.0769676
0.0899469	0.0892432	0.092
0.0767493	0.0639297	0.0693202
0.0670719	0.0652184	0.0569841
0.0777137	0.0589958	0.065314
0.0874149	0.102372	0.06841
0.0923413	0.0924931	0.0529697
0.0553416	0.0374082	0.0646527
0.0827048	0.0634978	0.0737744
0.0646924	0.059438	0.0655898
0.0780216	0.0621919	0.0774918
0.0953755	0.0701132	0.0832716
0.0821052	0.053414	0.0737213
0.0650172	0.0563495	0.0719517
0.0652872	0.0591961	0.0674437
0.0819209	0.0702678	0.0742758
0.0674871	0.0848806	0.0626465
0.0442129	0.0666871	0.0904983
0.0858374	0.0904294	0.0794659
0.0788414	0.0942922	0.097534
0.102515	0.09354	0.0863399
0.0596923	0.072248	0.0726098
0.104576	0.0675631	0.0938216
0.0678011	0.0713838	0.0753137
0.0969419	0.0670663	0.078513
0.0845035	0.0851732	0.0685531
0.0773965	0.0738701	0.0610788
0.103934	0.0966183	0.082179
0.0885185	0.105289	0.0847057
0.0793927	0.0858273	0.0644486
0.0917222	0.0699855	0.0827616
0.0689619	0.0614061	0.0804704
0.0722981	0.0929379	0.102104
0.0826811	0.0931681	0.0706018
0.0712843	0.0574119	0.0747318
0.0704864	0.0615703	0.0666416
0.0794673	0.070336	0.0665897
0.0925626	0.0598749	0.0489005
0.0865903	0.0646628	0.0996738
0.0994496	0.101231	0.0675487
0.104197	0.0722086	0.0704358
0.0805467	0.0549803	0.0659991
0.0768007	0.0795943	0.075066
0.067177	0.0701349	0.0724524
0.0842453	0.0499914	0.0741341
0.0668584	0.0909902	0.0652903
0.0655172	0.0538574	0.0657384
0.0713325	0.0698496	0.0852401
0.0790509	0.0521762	0.0753646
0.101271	0.0550003	0.057713
0.085071	0.0609481	0.0938341
0.0790598	0.0809109	0.0706004
0.106331	0.0824233	0.0705148
0.0878633	0.0722999	0.0827277
0.0780948	0.069855	0.0884603
0.078966	0.0534898	0.0614187
0.0776792	0.0920118	0.062779
0.107985	0.049723	0.0600849
0.0914297	0.0977671	0.0704744
0.0782734	0.0580547	0.0716332
0.0984583	0.071786	0.0868298
0.0743586	0.0521717	0.0568978
0.0825131	0.034675	0.082247
0.0684459		0.0699101
0.0948537		0.0838533
0.0720014		0.0913266
0.0613743		0.0767657
0.0708314
0.0687682
0.0985
0.0887805
